# Supplementary material for: Evolutionary Trajectories of New Duplicated and Putative De Novo Genes
Source: Mol Biol Evol. 2023 May 4;40(5):msad098. doi: 10.1093/molbev/msad098 (PMC10182736; doi:10.1093/molbev/msad098)
Supplement: msad098_Supplementary_Data [file msad098_supplementary_data.zip]

Archive with 2 entries (2 files):
- Montanes_Supfile2.xlsx
- Montanes_Supfile1.pdf
