# Supplementary material for: Evolutionary Trajectories of New Duplicated and Putative De Novo Genes
Source: Mol Biol Evol. 2023 May 4;40(5):msad098. doi: 10.1093/molbev/msad098 (PMC10182736; doi:10.1093/molbev/msad098)
Supplement: msad098_Supplementary_Data [file msad098_supplementary_data.zip › Montanes_Supfile2.xlsx]

## Sheet: README
Abreviations used in Tables
Transcript - Identifier used in our analysis to differentiate transcripts
geneID - Identifier used in our analysis to differentiate genes
Gene_stable_ID - Systematic name
Gene_name - Standard name
AAs - Number of aminoacids of the transcribed protein
OrthoGroup - Orthogroup of one specific protein
Isoelectric_point - Isoelectric point calculated with computePI function of the seqinr package (R)
RNAseq_TPM - TPMs of RNA-seq data calculated with wub package from Blevins et al 2021 data
Riboseq_TPM - TPMs of Ribo-seq data calculated with wub package from Blevins et al 2021 data
AgeNode - Gene conservation comparing orthology with related species. Here we indicate only the node. We indicate the focal species as N0 and when we go to further species we increase the number (N1, N2, etc).
DuplNode - More recent duplication. Here we indicate only the node. We indicate the focal species as N0 and when we go to further species we increase the number (N1, N2, etc).
MGCAT - If the gene is in a syntenic block with the closest species then here is indicated with TRUE if not with FALSE.
AA_NEGATIVE: Proportion of negatively charged residues.
PNe - Number of expected non-sysnonym SNPs
PSe - Number of expected sysnonym SNPs
PNo - Number of observed non-sysnonym SNPs
PSo - Number of observed sysnonym SNPs
Gene_description - Gene description of the gene

## Sheet: S. cerevisiae proteins
Transcript	geneID	Gene_stable_ID	Gene_name	AAs	OrthoGroup	Isoelectric_point	RNAseq_TPM	Riboseq_TPM	AgeNode	DuplNode	MGCAT	AA_NEGATIVE	PNe	PSe	PNo	PSo	Gene_description
rna0	gene0	YAL068C	PAU8	120	OG0000001	5.13417	2.51192	1.61571	N5	N0	FALSE	8.33333	253	109	1	5	Protein of unknown function; member of the seripauperin multigene family encoded mainly in subtelomeric regions [Source:SGD;Acc:S000002142]
rna1	gene1	YAL067W-A	-	75	OG0005233	10.0444	0	0	N0	N0	FALSE	4	161	66	11	4	Putative protein of unknown function; identified by gene-trapping, microarray-based expression analysis, and genome-wide homology searching [Source:SGD;Acc:S000028593]
rna10	gene10	YAL061W	BDH2	417	OG0004249	5.7077	142.43	46.8798	Conserved	No_dupl	TRUE	14.1487	891	362	5	15	Putative medium-chain alcohol dehydrogenase with similarity to BDH1; transcription induced by constitutively active PDR1 and PDR3 [Source:SGD;Acc:S000000057]
rna100	gene100	YAR071W	PHO11	467	OG0000018	4.99335	23.1746	3.31706	Conserved	N0	TRUE	12.4197	1010	393	4	27	One of three repressible acid phosphatases; glycoprotein that is transported to the cell surface by the secretory pathway; induced by phosphate starvation and coordinately regulated by PHO4 and PHO2; PHO11 has a paralog, PHO12, that arose from a segmental duplication [Source:SGD;Acc:S000000094]
rna1000	gene1000	YDR057W	YOS9	542	OG0001953	4.50203	53.5563	12.8176	Conserved	No_dupl	TRUE	16.0517	1180	448	4	7	ER quality-control lectin; integral subunit of the HRD ligase; participates in efficient ER retention of misfolded proteins by recognizing them and delivering them to Hrd1p; binds to glycans with terminal alpha-1,6 linked mannose on misfolded N-glycosylated proteins and participates in targeting proteins to ERAD; member of the OS-9 protein family [Source:SGD;Acc:S000002464]
rna1001	gene1001	YDR058C	TGL2	326	OG0002945	8.59506	43.8107	6.99452	N6	No_dupl	TRUE	11.3497	713	267	2	3	Triacylglycerol lipase that is localized to the mitochondria; has lipolytic activity towards triacylglycerols and diacylglycerols when expressed in E. coli [Source:SGD;Acc:S000002465]
rna1005	gene1005	YDR060W	MAK21	1025	OG0001952	4.88983	94.1262	39.0917	Conserved	No_dupl	TRUE	18.8293	2211	866	9	17	Constituent of 66S pre-ribosomal particles; required for large (60S) ribosomal subunit biogenesis; acts as part of a Mak21p-Noc2p-Rrp5p module that associates with nascent pre-rRNA during transcription and has a role in bigenesis of the large ribosomal subunit; involved in nuclear export of pre-ribosomes; required for maintenance of dsRNA virus; homolog of human CAATT-binding protein [Source:SGD;…
rna1006	gene1006	YDR061W	-	539	OG0001460	6.55824	64.0027	16.5651	Conserved	No_dupl	TRUE	12.4304	1171	448	5	6	Protein with similarity to ABC transporter family members; lacks predicted membrane-spanning regions; transcriptionally activated by Yrm1p along with genes involved in multidrug resistance [Source:SGD;Acc:S000002468]
rna1007	gene1007	YDR062W	LCB2	561	OG0001459	8.37924	146.546	73.5744	Conserved	No_dupl	TRUE	11.0517	1187	498	3	19	Component of serine palmitoyltransferase; responsible along with Lcb1p for the first committed step in sphingolipid synthesis, which is the condensation of serine with palmitoyl-CoA to form 3-ketosphinganine [Source:SGD;Acc:S000002469]
rna1008	gene1008	YDR063W	AIM7	149	OG0002472	4.47694	230.62	75.7876	Conserved	No_dupl	TRUE	20.8054	321	128	2	3	Protein that interacts with Arp2/3 complex; interacts with Arp2/3 complex to stimulate actin filament debranching and inhibit actin nucleation; has similarity to Cof1p and also to human glia maturation factor (GMF); null mutant displays elevated mitochondrial genome loss [Source:SGD;Acc:S000002470]
rna1009	gene1009	YDR064W	RPS13	151	OG0004523	10.4352	1657.4	3431.8	Conserved	No_dupl	TRUE	7.28477	314	141	0	4	Protein component of the small (40S) ribosomal subunit; homologous to mammalian ribosomal protein S13 and bacterial S15 [Source:SGD;Acc:S000002471]
rna101	gene101	YBL113C	-	792	OG0000014	6.47348	46.7586	0.0976127	N6	N0	TRUE	10.3535	1700	678	12	6	Helicase-like protein encoded within the telomeric Y' element [Source:SGD;Acc:S000002153]
rna1010	gene1010	YDR065W	RRG1	365	OG0003691	9.83088	49.9623	4.36868	N6	No_dupl	TRUE	8.76712	788	309	5	7	Protein of unknown function; required for vacuolar acidification and mitochondrial genome maintenance; the authentic, non-tagged protein is detected in highly purified mitochondria in high-throughput studies [Source:SGD;Acc:S000002472]
rna1012	gene1012	YDR067C	OCA6	224	OG0003425	9.12833	75.8287	14.3793	Conserved	No_dupl	TRUE	11.6071	482	192	0	3	Cytoplasmic protein required for replication of Brome mosaic virus; S. cerevisiae is a model system for studying positive-strand RNA virus replication; null mutation confers sensitivity to tunicamycin and DTT [Source:SGD;Acc:S000002474]
rna1013	gene1013	YDR068W	DOS2	310	OG0001923	4.47986	237.514	27.37	Conserved	No_dupl	TRUE	27.0968	689	243	5	9	Protein of unknown function; green fluorescent protein (GFP)-fusion protein localizes to the cytoplasm [Source:SGD;Acc:S000002475]
rna1015	gene1015	YDR070C	FMP16	93	OG0004650	9.64207	27.3984	5.9896	N6	No_dupl	TRUE	16.129	201	80	1	3	Protein of unknown function; may be involved in responding to conditions of stress; the authentic, non-tagged protein is detected in highly purified mitochondria in high-throughput studies; protein abundance increases in response to DNA replication stress [Source:SGD;Acc:S000002477]
rna1016	gene1016	YDR071C	PAA1	191	OG0001922	5.57898	437.192	234.364	Conserved	No_dupl	TRUE	14.6597	414	161	0	3	Polyamine acetyltransferase; acetylates polyamines (e.g. putrescine, spermidine, spermine) and also aralkylamines (e.g. tryptamine, phenylethylamine); may be involved in transcription and/or DNA replication [Source:SGD;Acc:S000002478]
rna1017	gene1017	YDR072C	IPT1	527	OG0003424	7.73789	110.591	44.7316	Conserved	No_dupl	TRUE	7.77989	1144	439	9	8	Inositolphosphotransferase; involved in synthesis of mannose-(inositol-P)2-ceramide (M(IP)2C), the most abundant sphingolipid; can mutate to resistance to the antifungals syringomycin E and DmAMP1 and to K. lactis zymocin [Source:SGD;Acc:S000002479]
rna1018	gene1018	YDR073W	SNF11	169	OG0003423	7.9156	126.884	19.2861	N6	No_dupl	TRUE	5.32544	366	143	2	2	Subunit of the SWI/SNF chromatin remodeling complex; involved in transcriptional regulation; interacts with a highly conserved 40-residue sequence of Snf2p; relocates to the cytosol under hypoxic conditions [Source:SGD;Acc:S000002480]
rna1019	gene1019	YDR074W	TPS2	896	OG0001920	8.32426	83.1995	50.5159	Conserved	No_dupl	TRUE	12.5	1922	768	7	25	Phosphatase subunit of the trehalose-6-P synthase/phosphatase complex; involved in synthesis of the storage carbohydrate trehalose; expression is induced by stress conditions and repressed by the Ras-cAMP pathway; protein abundance increases in response to DNA replication stress [Source:SGD;Acc:S000002481]
rna1020	gene1020	YDR075W	PPH3	308	OG0003420	4.91351	106.478	15.6941	Conserved	No_dupl	TRUE	14.9351	664	262	0	9	Catalytic subunit of protein phosphatase PP4 complex; Pph3p and Psy2p form active complex, Psy4p may provide substrate specificity; regulates recovery from the DNA damage checkpoint, the gene conversion- and single-strand annealing-mediated pathways of meiotic double-strand break repair and efficient Non-Homologous End-Joining (NHEJ) pathway; involved in activation of Gln3p to alleviate nitrogen …
rna1021	gene1021	YDR076W	RAD55	406	OG0001755	6.36596	15.2215	3.04854	Conserved	No_dupl	TRUE	13.0542	883	337	5	15	Protein that stimulates strand exchange; stimulates strand exchange by stabilizing the binding of Rad51p to single-stranded DNA; involved in the recombinational repair of double-strand breaks in DNA during vegetative growth and meiosis; forms heterodimer with Rad57p [Source:SGD;Acc:S000002483]
rna1023	gene1023	YDR078C	SHU2	223	OG0003327	4.76903	23.9361	5.90488	N6	No_dupl	TRUE	17.4888	485	186	3	1	Component of Shu complex (aka PCSS complex); Shu complex also includes Psy3, Csm2, Shu1, and promotes error-free DNA repair, Shu complex mediates inhibition of Srs2p function; promotes formation of Rad51p filaments; important for both mitotic and meiotic homologous recombination, and contains a conserved SWIM domain that is necessary for both [Source:SGD;Acc:S000002485]
rna1024	gene1024	YDR079W	PET100	111	OG0003047	9.29976	126.376	52.9767	N6	No_dupl	TRUE	16.2162	241	94	0	0	Chaperone that facilitates the assembly of cytochrome c oxidase; integral to the mitochondrial inner membrane; interacts with a subcomplex of subunits VII, VIIa, and VIII (Cox7p, Cox9p, and Cox8p) but not with the holoenzyme [Source:SGD;Acc:S000002486]
rna1025	gene1025	YDR079C-A	TFB5	72	OG0004458	4.99536	109.259	54.9345	Conserved	No_dupl	TRUE	18.0556	157	61	1	1	Component of RNA polymerase II general transcription factor TFIIH; involved in transcription initiation and in nucleotide-excision repair; relocalizes to the cytosol in response to hypoxia; homolog of Chlamydomonas reinhardtii REX1-S protein involved in DNA repair [Source:SGD;Acc:S000007603]
rna1026	gene1026	YDR080W	VPS41	992	OG0001316	4.76462	30.7061	9.36016	Conserved	No_dupl	TRUE	16.6331	2150	828	8	20	Subunit of the HOPS endocytic tethering complex; vacuole membrane protein that functions as a Rab GTPase effector, interacting specifically with the GTP-bound conformation of Ypt7p, facilitating tethering, docking and promoting membrane fusion events at the late endosome and vacuole; required for both membrane and protein trafficking; Yck3p-mediated phosphorylation regulates the organization of v…
rna1027	gene1027	YDR081C	PDC2	925	OG0003049	6.00999	44.6651	9.23021	Conserved	No_dupl	TRUE	11.027	2010	767	8	19	Transcription factor for thiamine-regulated genes; required for expression of the two isoforms of pyruvate decarboxylase (PDC1 and PDC5) along with thiamine biosynthetic genes; binds a DNA sequence in the PDC5 promoter; mutant fails to grow on 2% glucose and thus is scored as inviable under standard conditions [Source:SGD;Acc:S000002488]
rna1028	gene1028	YDR082W	STN1	494	OG0003050	5.44255	41.4962	1.35261	N6	No_dupl	TRUE	13.3603	1069	415	9	9	Telomere end-binding and capping protein; plays a key role with Pol12p in linking telomerase action with completion of lagging strand synthesis, and in a regulatory step required for telomere capping; similar to human Stn1 [Source:SGD;Acc:S000002489]
rna1029	gene1029	YDR083W	RRP8	392	OG0001317	9.45634	140.973	30.9162	Conserved	No_dupl	TRUE	15.8163	852	326	2	3	Nucleolar S-adenosylmethionine-dependent rRNA methyltransferase; methylates adenine (m1A) of the large subunit (LSU) rRNA at position 645; involved in pre-rRNA cleavage at site A2; mutation is synthetically lethal with a gar1 mutation; deletion disrupts telomere maintenance by influencing the expression of neighboring gene STN1 [Source:SGD;Acc:S000002490]
rna103	gene103	YBL111C	-	667	OG0000014	8.80816	8.08615	0.44494	N6	N0	TRUE	12.7436	1431	572	1	0	Helicase-like protein encoded within the telomeric Y' element; relocalizes from mitochondrion to cytoplasm upon DNA replication stress [Source:SGD;Acc:S000002151]
rna1030	gene1030	YDR084C	TVP23	199	OG0003051	8.89738	82.8724	59.5446	Conserved	No_dupl	TRUE	6.03015	429	170	1	7	Integral membrane protein; localized to late Golgi vesicles along with the v-SNARE Tlg2p; green fluorescent protein (GFP)-fusion protein localizes to the cytoplasm in a punctate pattern [Source:SGD;Acc:S000002491]
rna1032	gene1032	YDR086C	SSS1	80	OG0004340	9.47937	1232.06	662.149	Conserved	No_dupl	TRUE	11.25	172	70	0	1	Subunit of the Sec61p translocation complex (Sec61p-Sss1p-Sbh1p); this complex forms a channel for passage of secretory proteins through the endoplasmic reticulum membrane, and of the Ssh1p complex (Ssh1p-Sbh2p-Sss1p); interacts with Ost4p and Wbp1p [Source:SGD;Acc:S000002493]
rna1033	gene1033	YDR087C	RRP1	278	OG0001319	5.18368	167.4	52.1094	Conserved	No_dupl	TRUE	19.4245	608	228	3	3	Essential evolutionarily conserved nucleolar protein; necessary for biogenesis of 60S ribosomal subunits and for processing of pre-rRNAs to mature rRNA; associated with several distinct 66S pre-ribosomal particles [Source:SGD;Acc:S000002494]
rna1034	gene1034	YDR088C	SLU7	382	OG0002416	8.89096	62.0506	10.0427	Conserved	No_dupl	TRUE	18.3246	832	316	2	7	RNA splicing factor; required for ATP-independent portion of 2nd catalytic step of spliceosomal RNA splicing; interacts with Prp18p; contains zinc knuckle domain [Source:SGD;Acc:S000002495]
rna1036	gene1036	YDR089W	VTC5	869	OG0003711	5.30822	30.8867	12.4291	N6	No_dupl	TRUE	13.3487	1859	750	9	17	Novel subunit of the vacuolar transporter chaperone complex; vacuolar transmembrane protein that regulates biosynthesis of polyphosphate; deletion reduces and overexpression increases polyP accumulation; SPX domain (Syg1, Pho81, Xpr1)-containing protein involved in phosphate homeostasis; relocalizes from vacuole to cytoplasm upon DNA replication stress [Source:SGD;Acc:S000002496]
rna1037	gene1037	YDR090C	-	310	OG0003147	5.60217	52.484	17.0422	Conserved	No_dupl	TRUE	9.35484	672	260	1	3	Putative protein of unknown function [Source:SGD;Acc:S000002497]
rna1038	gene1038	YDR091C	RLI1	608	OG0003114	8.89302	93.5072	79.6111	Conserved	No_dupl	TRUE	11.8421	1288	538	0	8	Essential Fe-S protein; required for ribosome biogenesis, translation initiation/termination; facilitates binding of multifactor complex (MFC) of initiation factors to small ribosomal subunit; Dom34-Hbs1 complex and Rli1p work in dissociating inactive ribosomes, thereby facilitating translation restart; forms complex with Lto1p and Yae1p; dependency on ROS-labile FeS clusters, activity in nuclear…
rna1039	gene1039	YDR092W	UBC13	153	OG0004345	5.30872	403.179	133.945	Conserved	No_dupl	TRUE	15.6863	328	133	2	4	E2 ubiquitin-conjugating enzyme; involved in the error-free DNA postreplication repair pathway; interacts with Mms2p to assemble ubiquitin chains at the Ub Lys-63 residue; DNA damage triggers redistribution from the cytoplasm to the nucleus [Source:SGD;Acc:S000002499]
rna104	gene104	YBL108C-A	PAU9	42	OG0000001	9.52079	12.5322	1.87638	N5	N4	FALSE	4.7619	90	38	0	2	Protein of unknown function; member of the seripauperin multigene family encoded mainly in subtelomeric regions; SWAT-GFP and mCherry fusion proteins localize to the endoplasmic reticulum and vacuole respectively [Source:SGD;Acc:S000007592]
rna1042	gene1042	YDR097C	MSH6	1242	OG0001418	5.58502	28.9997	15.1801	Conserved	No_dupl	TRUE	14.7343	2684	1044	13	26	Protein required for mismatch repair in mitosis and meiosis; forms a complex with Msh2p to repair both single-base & insertion-deletion mispairs; also involved in interstrand cross-link repair; potentially phosphorylated by Cdc28p [Source:SGD;Acc:S000002504]
rna1047	gene1047	YDR099W	BMH2	273	OG0000105	4.82115	538.157	469.17	Conserved	N4	TRUE	16.4835	585	236	0	4	14-3-3 protein, minor isoform; controls proteome at post-transcriptional level, binds proteins and DNA, involved in regulation of many processes including exocytosis, vesicle transport, Ras/MAPK signaling, and rapamycin-sensitive signaling; protein increases in abundance and relative distribution to the nucleus increases upon DNA replication stress; abundance relative to Bmh1p increases during sp…
rna1048	gene1048	YDR100W	TVP15	143	OG0002370	4.31837	134.769	94.3939	N7	No_dupl	TRUE	8.39161	306	125	0	0	Integral membrane protein; localized to late Golgi vesicles along with the v-SNARE Tlg2p [Source:SGD;Acc:S000002507]
rna1049	gene1049	YDR101C	ARX1	593	OG0000717	6.74427	80.5117	46.2909	Conserved	No_dupl	TRUE	10.9612	1244	537	1	10	Nuclear export factor for the ribosomal pre-60S subunit; shuttling factor which directly binds FG rich nucleoporins and facilities translocation through the nuclear pore complex; interacts directly with Alb1p; responsible for Tif6p recycling defects in the absence of Rei1; associated with the ribosomal export complex [Source:SGD;Acc:S000002508]
rna1050	gene1050	YDR103W	STE5	917	OG0003686	5.25881	34.0197	8.58385	N6	No_dupl	TRUE	12.9771	1956	797	7	17	Pheromone-responsive MAPK scaffold protein; couples activation of the G-protein-coupled pheromone receptor to MAPK activation; intramolecular interaction of PH and VWA domains blocks activation of assembled signaling cascade components (Ste11p, Ste7p and Fus3p) under basal conditions; Gbeta-gamma (Ste4p-Ste18p)-dependent docking at the plasma membrane and binding of PI(4,5)P2 by the PH domain rel…
rna1051	gene1051	YDR104C	SPO71	1245	OG0002369	9.21753	11.5171	1.91643	N7	No_dupl	TRUE	12.5301	2675	1062	10	15	Meiosis-specific protein required for prospore membrane morphogenesis; localizes to the prospore membrane (PSM) during sporulation; required for PSM elongation and closure; genetically antagonistic to SPO1; recruits Vps13p to the PSM during sporulation; interacts and functions cooperatively with Spo73p; mutants have defects in the PSM, aberrant spore wall formation and reduced PtdIns-phosphate po…
rna1052	gene1052	YDR105C	TMS1	473	OG0002367	5.28066	72.7944	21.5757	Conserved	No_dupl	TRUE	6.97674	1013	408	1	5	Vacuolar membrane protein of unknown function; is conserved in mammals; predicted to contain eleven transmembrane helices; interacts with Pdr5p, a protein involved in multidrug resistance [Source:SGD;Acc:S000002512]
rna1053	gene1053	YDR106W	ARP10	284	OG0004077	8.01053	5.89127	1.65106	Conserved	No_dupl	TRUE	11.9718	618	236	6	4	Component of the dynactin complex; localized to the pointed end of the Arp1p filament; may regulate membrane association of the complex [Source:SGD;Acc:S000002513]
rna1056	gene1056	YDR108W	TRS85	698	OG0000727	5.99618	32.987	6.50404	N7	No_dupl	TRUE	12.894	1508	588	6	17	Component of transport protein particle (TRAPP) complex III; TRAPPIII is a multimeric guanine nucleotide-exchange factor for the GTPase Ypt1p, regulating endosome-Golgi traffic and required for membrane expansion during autophagy and the CVT pathway; directs Ypt1p to the PAS; late post-replication meiotic role [Source:SGD;Acc:S000002515]
rna1057	gene1057	YDR109C	-	715	OG0003756	6.3686	31.3613	4.5366	Conserved	No_dupl	TRUE	11.8881	1534	613	13	15	Putative kinase [Source:SGD;Acc:S000002516]
rna1058	gene1058	YDR110W	FOB1	566	OG0003757	5.84185	52.8276	10.448	N6	No_dupl	TRUE	15.7244	1218	482	3	8	Nucleolar protein that binds the rDNA replication fork barrier site; required for replication fork blocking, recombinational hotspot activity, condensin recruitment to replication fork barrier (RFB), and rDNA repeat segregation; related to retroviral integrases [Source:SGD;Acc:S000002517]
rna106	gene106	YBL107C	MIX23	196	OG0004005	6.62988	170.507	28.9601	N6	No_dupl	TRUE	15.3061	430	160	3	3	Mitochondrial intermembrane space protein of unknown function; imported via the MIA import machinery; contains an unusual twin cysteine motif (CX13C CX14C) [Source:SGD;Acc:S000000203]
rna1060	gene1060	YDR113C	PDS1	373	OG0003758	4.85673	110.737	19.6486	N6	No_dupl	TRUE	18.2306	801	320	6	7	Securin; inhibits anaphase by binding separin Esp1p; blocks cyclin destruction and mitotic exit, essential for meiotic progression and mitotic cell cycle arrest; localization is cell-cycle dependent and regulated by Cdc28p phosphorylation [Source:SGD;Acc:S000002520]
rna1061	gene1061	YDR114C	-	100	OG0006350	9.58822	0.815601	0.0231787	N0	No_dupl	TRUE	4	219	83	10	1	Putative protein of unknown function; deletion mutant exhibits poor growth at elevated pH and calcium [Source:SGD;Acc:S000002521]
rna1062	gene1062	YDR115W	MRX14	105	OG0002497	12.5291	133.803	118.3	Conserved	No_dupl	TRUE	0	222	95	1	2	Putative mitochondrial ribosomal protein of the large subunit; similar to E. coli L34 ribosomal protein; required for respiratory growth, as are most mitochondrial ribosomal proteins; protein increases in abundance and relocalizes to the plasma membrane upon DNA replication stress [Source:SGD;Acc:S000002522]
rna1063	gene1063	YDR116C	MRPL1	285	OG0002498	9.97976	103.461	39.6546	Conserved	No_dupl	TRUE	8.42105	598	259	2	2	Mitochondrial ribosomal protein of the large subunit [Source:SGD;Acc:S000002523]
rna1064	gene1064	YDR117C	TMA64	565	OG0003759	9.02372	65.9639	25.9615	Conserved	No_dupl	TRUE	12.3894	1225	472	8	9	Protein of unknown function that associates with ribosomes; has a putative RNA binding domain; in mammals the corresponding protein, eIF2D, has been shown to possess translation initiation factor activity [Source:SGD;Acc:S000002524]
rna1065	gene1065	YDR118W	APC4	652	OG0003760	5.56208	22.9333	5.40629	N7	No_dupl	TRUE	13.9571	1408	550	12	7	Subunit of the Anaphase-Promoting Complex/Cyclosome (APC/C); APC/C is a ubiquitin-protein ligase required for degradation of anaphase inhibitors, including mitotic cyclins, during the metaphase/anaphase transition; component of the platform domain of the APC/C, based on structural analysis; relative distribution to the nucleus increases upon DNA replication stress [Source:SGD;Acc:S000002525]
rna1066	gene1066	YDR119W	VBA4	768	OG0004772	8.57947	60.8413	42.1777	N4	No_dupl	TRUE	7.94271	1636	670	18	10	Protein of unknown function; proposed role as a basic amino acid permease based on phylogeny; GFP-fusion protein localizes to vacuolar membrane; physical interaction with Atg27p suggests a possible role in autophagy; non-essential gene [Source:SGD;Acc:S000002526]
rna1067	gene1067	YDR119W-A	COX26	66	OG0004524	10.9249	2.96524	3.70375	N6	No_dupl	TRUE	4.54545	142	58	0	0	Stabilizes or regulates formation of respiratory chain supercomplexes composed of Complex III (ubiquinol-cytochrome c reductase) and Complex IV (cytochrome c oxidase) [Source:SGD;Acc:S000113555]
rna1068	gene1068	YDR120C	TRM1	570	OG0002499	9.18867	116.932	36.3088	Conserved	No_dupl	TRUE	10.8772	1223	489	4	13	tRNA methyltransferase; two forms of protein are made by alternative translation starts; localizes to both nucleus and mitochondrion to produce modified base N2,N2-dimethylguanosine in tRNAs in both compartments; nuclear Trm1p is evenly distributed around inner nuclear membrane in WT, but mislocalizes as puncta near ER-nucleus junctions in spindle pole body (SPB) mutants; both Trm1p inner nuclear…
rna1069	gene1069	YDR121W	DPB4	196	OG0003761	4.8721	157.397	35.5495	Conserved	No_dupl	TRUE	20.4082	424	166	2	2	Subunit of DNA pol epsilon and of ISW2 chromatin accessibility complex; involved in both chromosomal DNA replication and inheritance of telomeric silencing; stabilizes the interaction of Pol epsilon with primer-template DNA, positively affecting the processivity of the polymerase and exonuclease activities of Pol epsilon; interacts with extranucleosomal DNA and acts as anchor point for ISW2 compl…
rna1071	gene1071	YDR123C	INO2	304	OG0003764	5.78447	73.3994	7.12677	N6	No_dupl	TRUE	12.8289	658	256	1	5	Transcription factor; component of the heteromeric Ino2p/Ino4p basic helix-loop-helix transcription activator that binds inositol/choline-responsive elements (ICREs), required for derepression of phospholipid biosynthetic genes in response to inositol depletion; involved in diauxic shift [Source:SGD;Acc:S000002530]
rna1072	gene1072	YDR124W	-	324	OG0004155	8.10129	9.84036	0.367365	N6	No_dupl	TRUE	14.5062	706	268	4	12	Putative protein of unknown function; non-essential gene; expression is strongly induced by alpha factor [Source:SGD;Acc:S000002531]
rna1074	gene1074	YDR126W	SWF1	336	OG0002501	7.09166	26.083	3.39696	Conserved	No_dupl	TRUE	8.92857	723	287	2	7	Palmitoyltransferase that acts on transmembrane proteins; including the SNAREs Snc1p, Syn8p, Tlg1p and likely all SNAREs; contains an Asp-His-His-Cys-cysteine rich (DHHC-CRD) domain; may have a role in vacuole fusion [Source:SGD;Acc:S000002533]
rna1075	gene1075	YDR127W	ARO1	1588	OG0000728	5.88805	35.0721	63.9642	Conserved	No_dupl	TRUE	12.0277	3372	1394	8	20	Pentafunctional arom protein; catalyzes steps 2 through 6 in the biosynthesis of chorismate, which is a precursor to aromatic amino acids [Source:SGD;Acc:S000002534]
rna1076	gene1076	YDR128W	MTC5	1148	OG0002502	5.60643	25.2761	4.47224	Conserved	No_dupl	TRUE	13.5889	2495	951	5	30	Subunit of SEACAT, a subcomplex of the SEA complex; Mtc1p, along with Rtc1p and Sea4p, redundantly inhibit the TORC1 inhibitory role of the Iml1p/SEACIT (Iml1p-Npr2p-Npr3p) subcomplex, a GAP for GTPase Gtr1p (EGOC subunit) in response to amino acid limitation, thereby resulting in activation of TORC1 signaling; SEA is a coatomer-related complex that associates dynamically with the vacuole; relati…
rna1077	gene1077	YDR129C	SAC6	642	OG0004526	5.30311	171.892	145.209	Conserved	No_dupl	TRUE	14.3302	1348	580	4	15	Fimbrin, actin-bundling protein; cooperates with Scp1p in organization and maintenance of the actin cytoskeleton; phosphorylated by Cdc28p/Clb2p in metaphase on T103, to regulate conformation, and modulate actin filament binding affinity and actin cable dynamics; relocalizes from the plasma membrane to the cytoplasm upon DNA replication stress; human homologs PLS3 and LCP1 implicated in spinocere…
rna1078	gene1078	YDR130C	FIN1	291	OG0004095	9.82061	81.4547	14.9442	N6	No_dupl	TRUE	12.0275	635	240	3	5	Spindle pole body-related intermediate filament protein; forms cell cycle-specific filaments between spindle pole bodies in dividing cells; localizes to poles and microtubules of spindle during anaphase and contributes to spindle stability; involved in Glc7p localization and regulation; relative distribution to the nucleus increases upon DNA replication stress [Source:SGD;Acc:S000002537]
rna1079	gene1079	YDR131C	-	556	OG0003766	6.65314	35.4114	4.1809	N6	No_dupl	TRUE	12.0504	1200	470	13	19	F-box protein subunit of SCF ubiquitin ligase complex; substrate-specific adaptor subunit that recruits substrates to a core ubiquitination complex [Source:SGD;Acc:S000002538]
rna108	gene108	YBL105C	PKC1	1151	OG0000470	6.69422	49.2976	12.5517	Conserved	No_dupl	TRUE	13.8141	2487	968	5	13	Protein serine/threonine kinase; essential for cell wall remodeling during growth; localized to sites of polarized growth and the mother-daughter bud neck; homolog of the alpha, beta, and gamma isoforms of mammalian protein kinase C (PKC) [Source:SGD;Acc:S000000201]
rna1081	gene1082	YDR135C	YCF1	1515	OG0002509	8.6438	46.8166	33.0859	Conserved	No_dupl	TRUE	9.43894	3224	1323	9	18	Vacuolar glutathione S-conjugate transporter; ABC-C transporter of the ATP-binding cassette family; required for vacuole fusion; forms stable complexes with vacuole fusion machinery; regulates Vam7p recruitment to vacuoles; role in detoxifying metals (Cd, Hg, As); transports GSSG that is not immediately reduced in cytosol to vacuole; transports unconjugated bilirubin, selenodigluthatione, oxidize…
rna1082	gene1083	YDR137W	RGP1	663	OG0003682	5.60874	62.7195	7.77941	N6	No_dupl	TRUE	14.178	1432	559	7	6	Subunit of a Golgi membrane exchange factor (Ric1p-Rgp1p); this complex catalyzes nucleotide exchange on Ypt6p [Source:SGD;Acc:S000002544]
rna1083	gene1084	YDR138W	HPR1	752	OG0003681	5.18475	46.5934	10.4803	N6	No_dupl	TRUE	16.4894	1640	618	4	8	Subunit of THO/TREX complexes; this complex couple transcription elongation with mitotic recombination and with mRNA metabolism and export, subunit of an RNA Pol II complex; regulates lifespan; involved in telomere maintenance; similar to Top1p [Source:SGD;Acc:S000002545]
rna1084	gene1085	YDR139C	RUB1	77	OG0004677	5.8612	353.141	120.999	Conserved	No_dupl	TRUE	15.5844	163	70	0	2	Ubiquitin-like protein with similarity to mammalian NEDD8; conjugation (neddylation) substrates include the cullins Cdc53p, Rtt101p, and Cul3p; activated by Ula1p and Uba3p (E1 enzyme pair); conjugation mediated by Ubc12p (E2 enzyme) [Source:SGD;Acc:S000002546]
rna1085	gene1086	YDR140W	MTQ2	221	OG0002469	4.97444	117.692	20.6266	Conserved	No_dupl	TRUE	14.0271	475	190	3	3	S-adenosylmethionine-dependent methyltransferase; subunit of complex with Trm112p that methylates translation release factor Sup45p (eRF1) in the ternary complex eRF1-eRF3-GTP; similar to E.coli PrmC; member of the seven beta-strand family [Source:SGD;Acc:S000002547]
rna1086	gene1087	YDR141C	DOP1	1698	OG0002468	5.49878	22.7807	11.6171	Conserved	No_dupl	TRUE	12.8975	3613	1483	0	14	Golgi-localized, leucine-zipper domain containing protein; involved in endosome to Golgi transport, organization of the ER, establishing cell polarity, and morphogenesis; detected in highly purified mitochondria in high-throughput studies [Source:SGD;Acc:S000002548]
rna1087	gene1088	YDR142C	PEX7	375	OG0001804	8.58958	24.4021	6.27912	Conserved	No_dupl	TRUE	8.8	810	317	1	2	Peroxisomal signal receptor for peroxisomal matrix proteins; recognizes the N-terminal nonapeptide signal (PTS2); WD repeat protein; defects in human homolog cause lethal rhizomelic chondrodysplasia punctata (RCDP) [Source:SGD;Acc:S000002549]
rna1088	gene1089	YDR143C	SAN1	610	OG0003362	5.05267	51.803	16.0703	Conserved	No_dupl	TRUE	11.6393	1297	535	3	3	Ubiquitin-protein ligase; involved in proteasome-dependent degradation of aberrant nuclear proteins; targets substrates with regions of exposed hydrophobicity containing 5 or more contiguous hydrophobic residues; contains intrinsically disordered regions that contribute to substrate recognition; prefers a window of exposed hydrophobicity that causes a particular level of protein insolubility, sug…
rna109	gene109	YBL104C	SEA4	1038	OG0001847	5.76591	22.9456	5.88079	Conserved	No_dupl	TRUE	13.1985	2240	876	2	8	Subunit of SEACAT, a subcomplex of the SEA complex; Sea4p, along with Rtc1p and Mtc5p, redundantly inhibit the TORC1 inhibitory role of the Iml1p/SEACIT (Iml1p-Npr2p-Npr3p) subcomplex, a GAP for GTPase Gtr1p (EGOC subunit) in response to amino acid limitation, thereby resulting in activation of TORC1 signaling; SEA is a coatomer-related complex that associates dynamically with the vacuole; contai…
rna1090	gene1091	YDR145W	TAF12	539	OG0003283	9.5607	152.862	32.9189	Conserved	No_dupl	TRUE	9.46197	1165	454	4	6	Subunit (61/68 kDa) of TFIID and SAGA complexes; involved in RNA polymerase II transcription initiation and in chromatin modification, similar to histone H2A; overexpression of the human ortholog, TAF12, an oncogene involved in the formation of choroid plexus carcinomas, results in dosage chromosomal instability (dCIN) in a human cell line similar to the dCIN observed in yeast overexpressors [Sou…
rna1093	gene1094	YDR148C	KGD2	463	OG0001685	8.8771	73.0291	80.4648	Conserved	No_dupl	TRUE	12.959	978	413	0	4	Dihydrolipoyl transsuccinylase; component of the mitochondrial alpha-ketoglutarate dehydrogenase complex, which catalyzes the oxidative decarboxylation of alpha-ketoglutarate to succinyl-CoA in the TCA cycle; phosphorylated [Source:SGD;Acc:S000002555]
rna1094	gene1095	YDR150W	NUM1	2748	OG0000640	5.26104	19.1507	13.7733	Conserved	No_dupl	TRUE	17.3217	5888	2358	24	32	Protein required for nuclear migration; component of the mitochondria-ER-cortex-ancor (MECA); required for the association of mitochondria with the cell cortex and for accurate distribution of mitochondrial network; interacts with Mdm36p to link the ER and mitochondria at the cortex; localizes to the mother cell cortex and the bud tip; may mediate interactions of dynein and cytoplasmic microtubul…
rna1096	gene1097	YDR152W	GIR2	265	OG0001686	4.50489	281.274	54.8871	Conserved	No_dupl	TRUE	24.5283	579	218	1	2	Highly-acidic RWD domain-containing cytoplasmic protein; forms a highly conserved complex with Rbg2p that is responsible for efficient cell growth under amino acid starvation and binds translational activator Gcn1p in dose-dependent manner according to stress level; associates with translating ribosomes; intrinsically unstructured protein whose stability is enhanced upon binding Rbg2p [Source:SGD…
rna1097	gene1098	YDR153C	ENT5	411	OG0004220	6.07178	122.499	32.6639	Conserved	No_dupl	TRUE	16.3017	892	343	0	6	Protein containing an N-terminal epsin-like domain; involved in clathrin recruitment and traffic between the Golgi and endosomes; associates with the clathrin adaptor Gga2p, clathrin adaptor complex AP-1, and clathrin [Source:SGD;Acc:S000002560]
rna1098	gene1099	YDR155C	CPR1	162	OG0003286	6.8979	2704.29	2880.36	Conserved	No_dupl	TRUE	10.4938	345	143	0	0	Cytoplasmic peptidyl-prolyl cis-trans isomerase (cyclophilin); catalyzes the cis-trans isomerization of peptide bonds N-terminal to proline residues; binds the drug cyclosporin A; N-terminally propionylated in vivo; protein abundance increases in response to DNA replication stress [Source:SGD;Acc:S000002562]
rna1099	gene1100	YDR156W	RPA14	137	OG0003981	5.11634	102.303	91.8354	N6	No_dupl	TRUE	11.6788	295	118	0	2	RNA polymerase I subunit A14 [Source:SGD;Acc:S000002563]
rna11	gene11	YAL060W	BDH1	382	OG0003563	6.09545	105.636	57.7699	Conserved	No_dupl	TRUE	12.3037	823	325	4	10	NAD-dependent (R,R)-butanediol dehydrogenase; catalyzes oxidation of (R,R)-2,3-butanediol to (3R)-acetoin, oxidation of meso-butanediol to (3S)-acetoin, and reduction of acetoin; enhances use of 2,3-butanediol as an aerobic carbon source [Source:SGD;Acc:S000000056]
rna110	gene110	YBL103C	RTG3	486	OG0003387	5.52605	102.35	14.92	Conserved	No_dupl	TRUE	12.963	1044	416	3	1	bHLH/Zip transcription factor for retrograde (RTG) and TOR pathways; forms a complex with another bHLH/Zip protein, Rtg1p, to activate the pathways; target of Hog1p [Source:SGD;Acc:S000000199]
rna1100	gene1101	YDR158W	HOM2	365	OG0001687	6.27313	233.332	296.554	Conserved	No_dupl	TRUE	12.3288	763	334	0	5	Aspartic beta semi-aldehyde dehydrogenase; catalyzes the second step in the common pathway for methionine and threonine biosynthesis; expression regulated by Gcn4p and the general control of amino acid synthesis [Source:SGD;Acc:S000002565]
rna1101	gene1102	YDR159W	SAC3	1301	OG0000641	8.97155	29.4106	5.2341	Conserved	No_dupl	TRUE	11.9908	2808	1097	12	17	mRNA export factor; required for biogenesis of the small ribosomal subunit; component of TREX-2 complex (Sac3p-Thp1p-Sus1p-Cdc31p) involved in transcription elongation and mRNA export from the nucleus; involved in post-transcriptional tethering of active genes to the nuclear periphery and to non-nascent mRNP; similar to the human germinal center-associated nuclear protein (GANP) [Source:SGD;Acc:S…
rna1102	gene1103	YDR160W	SSY1	852	OG0003288	8.89219	21.6946	1.93212	Conserved	No_dupl	TRUE	8.80282	1829	729	10	15	Component of the SPS plasma membrane amino acid sensor system; senses external amino acid concentration and transmits intracellular signals that result in regulation of expression of amino acid permease genes; other members are Ssy1p, Ptr3p, and Ssy5p [Source:SGD;Acc:S000002567]
rna1103	gene1104	YDR161W	ACL4	387	OG0001689	4.2979	119.043	49.8197	Conserved	No_dupl	TRUE	17.5711	837	326	4	4	Specific assembly chaperone for ribosomal protein Rpl4p; binds to an evolutionarily conserved surface extension of nascent Rpl4p and chaperones Rpl4p until its assembly into the pre-ribosome; transcriptionally co-regulated with rRNA and ribosome biosynthesis genes [Source:SGD;Acc:S000002568]
rna1104	gene1105	YDR162C	NBP2	236	OG0001690	4.02416	130.842	23.1537	Conserved	No_dupl	TRUE	23.3051	518	192	0	4	Protein involved in the HOG (high osmolarity glycerol) pathway; negatively regulates Hog1p by recruitment of phosphatase Ptc1p the Pbs2p-Hog1p complex; interacts with Bck1p and down regulates the cell wall integrity pathway; found in the nucleus and cytoplasm, contains an SH3 domain and a Ptc1p binding domain (PBM) [Source:SGD;Acc:S000002569]
rna1105	gene1106	YDR163W	CWC15	175	OG0003982	9.05927	223.642	18.622	N6	No_dupl	TRUE	16	377	150	3	1	Non-essential protein involved in pre-mRNA splicing; component of a complex containing Cef1p; has similarity to S. pombe Cwf15p [Source:SGD;Acc:S000002570]
rna1106	gene1107	YDR164C	SEC1	724	OG0001692	6.83332	49.7362	11.8925	Conserved	No_dupl	TRUE	13.2597	1550	624	1	6	Sm-like protein involved in docking and fusion of exocytic vesicles; binds to assembled SNARE complexes at the membrane and stimulates membrane fusion; localization to sites of secretion (bud neck and bud tip) is dependent on SNARE function; interacts directly with essential exocyst subunit Sec6p [Source:SGD;Acc:S000002571]
rna1107	gene1108	YDR165W	TRM82	444	OG0001695	6.24807	100.136	42.0916	Conserved	No_dupl	TRUE	13.2883	965	369	3	5	Catalytic subunit of a tRNA methyltransferase complex; Trm8p and Trm82p comprise an enzyme that catalyzes a methyl-transfer from S-adenosyl-l-methionine to the N(7) atom of guanine at position 46 in tRNA; Trm8 lacks catalytic activity if not bound to Trm82p; relocalizes to the cytosol in response to hypoxia; mutation in human ortholog WDR4 causes microcephalic primordial dwarfism [Source:SGD;Acc:…
rna1108	gene1109	YDR166C	SEC5	971	OG0003293	5.63114	38.4161	10.5371	Conserved	No_dupl	TRUE	12.1524	2101	814	2	15	Essential 107kDa subunit of the exocyst complex; the exocyst mediates polarized targeting and tethering of post-Golgi secretory vesicles to active sites of exocytosis at the plasma membrane prior to SNARE-mediated fusion; involved in assembly of the exocyst complex; required with Sec3p for ER inheritance where it promotes anchoring of the cortical ER at the bud tip [Source:SGD;Acc:S000002573]
rna1109	gene1110	YDR167W	TAF10	206	OG0001696	4.44195	174.396	45.1359	Conserved	No_dupl	TRUE	17.9612	448	172	1	1	Subunit (145 kDa) of TFIID and SAGA complexes; involved in RNA polymerase II transcription initiation and in chromatin modification [Source:SGD;Acc:S000002574]
rna111	gene111	YBL102W	SFT2	215	OG0001849	9.09555	158.964	85.6055	Conserved	No_dupl	TRUE	6.04651	454	193	0	1	Tetra-spanning membrane protein found mostly in the late Golgi; non-essential; can suppress some sed5 alleles; may be part of the transport machinery, but precise function is unknown; similar to mammalian syntaxin 5 [Source:SGD;Acc:S000000198]
rna1110	gene1111	YDR168W	CDC37	506	OG0001697	4.94011	201.223	90.5807	Conserved	No_dupl	TRUE	20.1581	1114	406	0	4	Essential Hsp90p co-chaperone; necessary for passage through the START phase of the cell cycle; stabilizes protein kinase nascent chains and participates along with Hsp90p in their folding [Source:SGD;Acc:S000002575]
rna1111	gene1112	YDR169C	STB3	513	OG0000642	6.98982	74.2777	16.4841	N7	No_dupl	TRUE	11.501	1096	445	8	5	Ribosomal RNA processing element (RRPE)-binding protein; involved in the glucose-induced transition from quiescence to growth; restricted to nucleus in quiescent cells, released into cytoplasm after glucose repletion; binds Sin3p; relative distribution to the nucleus increases upon DNA replication stress [Source:SGD;Acc:S000002576]
rna1112	gene1113	YDR169C-A	-	49	OG0006351	12.1307	6.83234	0.140463	N0	No_dupl	FALSE	2.04082	104	45	0	0	Putative protein of unknown function; identified by fungal homology and RT-PCR [Source:SGD;Acc:S000028538]
rna1113	gene1114	YDR170C	SEC7	2009	OG0001700	4.68342	31.5412	42.9225	Conserved	No_dupl	TRUE	16.2768	4302	1727	7	30	Guanine nucleotide exchange factor (GEF) for ADP ribosylation factors; involved in proliferation of the Golgi, intra-Golgi transport and ER-to-Golgi transport; found in the cytoplasm and on Golgi-associated coated vesicles [Source:SGD;Acc:S000002577]
rna1115	gene1116	YDR170W-A	-	440	OG0004277	8.47529	39.081	20.2228	N6	N0	FALSE	8.63636	946	376	2	3	Retrotransposon TYA Gag gene; Gag is a nucleocapsid protein that is the structural constituent of virus-like particles (VLPs); similar to retroviral Gag; YDR170W-A is part of a mutant retrotransposon; distribution in the cytoplasm becomes irregular rather than punctate upon DNA replication stress [Source:SGD;Acc:S000007227]
rna1116	gene1117	YDR171W	HSP42	375	OG0003983	4.98613	161.265	36.305	Conserved	No_dupl	TRUE	17.6	805	322	4	8	Small heat shock protein (sHSP) with chaperone activity; forms barrel-shaped oligomers that suppress unfolded protein aggregation; involved in cytoskeleton reorganization after heat shock; protein abundance increases and forms cytoplasmic foci in response to DNA replication stress [Source:SGD;Acc:S000002578]
rna1117	gene1118	YDR172W	SUP35	685	OG0001702	6.55013	160.577	148.326	Conserved	No_dupl	TRUE	12.7007	1485	572	5	7	Translation termination factor eRF3; has a role in mRNA deadenylation and decay; altered protein conformation creates the [PSI(+)] prion that modifies cellular fitness, alters translational fidelity by affecting reading frame selection, and results in a nonsense suppressor phenotype; many stress-response genes are repressed in the presence of [PSI(+)] [Source:SGD;Acc:S000002579]
rna1118	gene1119	YDR173C	ARG82	355	OG0001701	4.56847	44.6724	10.4824	Conserved	No_dupl	TRUE	20	767	300	2	3	Inositol polyphosphate multikinase (IPMK); sequentially phosphorylates Ins(1,4,5)P3 to form Ins(1,3,4,5,6)P5; also has diphosphoinositol polyphosphate synthase activity; regulates arginine-, phosphate-, and nitrogen-responsive genes [Source:SGD;Acc:S000002580]
rna1119	gene1120	YDR174W	HMO1	246	OG0004221	8.43244	314.093	173.005	Conserved	No_dupl	TRUE	16.2602	526	214	0	2	Chromatin associated high mobility group (HMG) family member; involved in compacting, bending, bridging and looping DNA; rDNA-binding component that regulates transcription from RNA polymerase I promoters; regulates start site selection of ribosomal protein genes via RNA polymerase II promoters; role in genome maintenance; associates with a 5'-3' DNA helicase and Fpr1p, a prolyl isomerase; reloca…
rna1120	gene1121	YDR175C	RSM24	319	OG0001703	9.23742	126.486	42.7498	Conserved	No_dupl	TRUE	14.4201	683	276	1	5	Mitochondrial ribosomal protein of the small subunit [Source:SGD;Acc:S000002582]
rna1121	gene1122	YDR176W	NGG1	702	OG0001704	5.00532	93.7316	12.1665	Conserved	No_dupl	TRUE	17.8063	1517	591	3	6	Subunit of chromatin modifying histone acetyltransferase complexes; member of the ADA complex, the SAGA complex, and the SLIK complex; transcriptional regulator involved in glucose repression of Gal4p-regulated genes [Source:SGD;Acc:S000002583]
rna1122	gene1123	YDR177W	UBC1	215	OG0001435	5.09217	324.45	127.143	Conserved	No_dupl	TRUE	15.814	459	188	0	3	Ubiquitin-conjugating enzyme; key E2 partner with Ubc4p for the anaphase-promoting complex (APC); mediates selective degradation of short-lived and abnormal proteins; plays a role in vesicle biogenesis and ER-associated protein degradation (ERAD); component of the cellular stress response; protein abundance increases in response to DNA replication stress key E2 partner with Ubc4p for the anaphase…
rna1123	gene1124	YDR178W	SDH4	181	OG0000172	8.98478	104.847	66.4659	N7	N4	TRUE	8.28729	391	154	0	2	Membrane anchor subunit of succinate dehydrogenase (SDH); involved in coupling the oxidation of succinate to the transfer of electrons to ubiquinone as part of the TCA cycle and the mitochondrial respiratory chain; has similarity to human SDH subunit D (SDHD), which is implicated in paraganglioma [Source:SGD;Acc:S000002585]
rna1124	gene1125	YDR179C	CSN9	162	OG0003297	5.07221	55.9329	13.3713	N6	No_dupl	TRUE	19.1358	356	132	1	2	Subunit of the Cop9 signalosome; Cop9 signalosome is required for deneddylation, or removal of the ubiquitin-like protein Rub1p from Cdc53p (cullin); involved in adaptation to pheromone signaling [Source:SGD;Acc:S000002586]
rna1125	gene1126	YDR179W-A	NVJ3	463	OG0003298	8.81261	26.3377	4.78805	N6	No_dupl	TRUE	9.71922	996	395	7	5	Protein with a potential role in tethering ER and vacuoles; localizes to nucleus-vacuole junctions in an Mdm1p-dependent manner; contains a lipid-binding PXA domain [Source:SGD;Acc:S000002587]
rna1126	gene1127	YDR180W	SCC2	1493	OG0001706	6.39869	9.17556	4.97748	Conserved	No_dupl	TRUE	12.5921	3185	1296	5	18	Subunit of cohesin loading factor (Scc2p-Scc4p); a complex required for loading of cohesin complexes onto chromosomes; involved in establishing sister chromatid cohesion during DSB repair via histone H2AX; promotes gene expression program that supports translational fidelity; evolutionarily-conserved adherin; relocalizes to cytosol in response to hypoxia; human disorder Cornelia de Lange syndrome…
rna1127	gene1128	YDR181C	SAS4	481	OG0004222	9.47997	55.8454	7.93626	N6	No_dupl	TRUE	14.3451	1043	402	3	5	Subunit of the SAS complex (Sas2p, Sas4p, Sas5p); acetylates free histones and nucleosomes and regulates transcriptional silencing; required for the HAT activity of Sas2p [Source:SGD;Acc:S000002589]
rna1128	gene1129	YDR182W	CDC1	491	OG0001707	9.4722	100.33	32.2299	Conserved	No_dupl	TRUE	9.16497	1064	411	2	2	Putative mannose-ethanolamine phosphate phosphodiesterase; involved in GPI-anchor remodeling prior to the attachment of cell wall proteins to beta 1,3-glucan, removing ethanolamine phosphate from the first mannose of GPI anchors; mutants display elevated Ca2+-dependent signaling resulting in secondary actin polarization and Golgi inheritance defects; enzyme is Mn2+-dependent; mutants have cell di…
rna1129	gene1130	YDR182W-A	-	67	OG0002642	9.55475	7.0903	0.18935	N6	N0	TRUE	2.98507	141	62	0	0	Putative protein of unknown function; identified by fungal homology and RT-PCR [Source:SGD;Acc:S000028539]
rna113	gene113	YBL100W-C	-	39	OG0006324	11.0688	1.27198	0.819368	N0	No_dupl	TRUE	5.12821	88	31	1	0	Putative protein of unknown function; identified by gene-trapping, microarray-based expression analysis, and genome-wide homology searching [Source:SGD;Acc:S000028598]
rna1130	gene1131	YDR183W	PLP1	230	OG0001709	5.02869	67.1151	15.7641	Conserved	No_dupl	TRUE	19.1304	497	195	0	2	Protein that interacts with CCT (chaperonin containing TCP-1) complex; has a role in actin and tubulin folding; has weak similarity to phosducins, which are G-protein regulators [Source:SGD;Acc:S000002591]
rna1131	gene1132	YDR184C	ATC1	294	OG0003300	5.77779	83.8294	15.7763	N6	No_dupl	TRUE	15.6463	638	246	1	4	Nuclear protein; possibly involved in regulation of cation stress responses and/or in the establishment of bipolar budding pattern; relative distribution to the nucleus decreases upon DNA replication stress [Source:SGD;Acc:S000002592]
rna1133	gene1134	YDR186C	SND1	877	OG0003984	5.17883	87.2269	15.0835	N6	No_dupl	TRUE	13.2269	1883	750	4	16	Protein involved in SRP-independent targeting of substrates to the ER; component of an alternative ER targeting pathway that has partial functional redundancy with the GET pathway; preference for substrates with downstream transmembrane domains; interacts with Env10p/Snd2p and Pho88p/Snd3p; can compensate for loss of SRP; may interact with ribosomes, based on co-purification experiments; GFP-fusi…
rna1134	gene1135	YDR188W	CCT6	546	OG0003301	5.59518	149.005	118.441	Conserved	No_dupl	TRUE	13.7363	1150	490	1	11	Subunit of the cytosolic chaperonin Cct ring complex; related to Tcp1p, essential protein that is required for the assembly of actin and tubulins in vivo; contains an ATP-binding motif [Source:SGD;Acc:S000002596]
rna1135	gene1136	YDR189W	SLY1	666	OG0003302	5.08548	107.494	31.6393	Conserved	No_dupl	TRUE	13.2132	1424	576	2	18	Hydrophilic protein involved in ER/Golgi vesicle trafficking; SM (Sec1/Munc-18) family protein that binds the tSNARE Sed5p and stimulates its assembly into a trans-SNARE membrane-protein complex [Source:SGD;Acc:S000002597]
rna1136	gene1137	YDR190C	RVB1	463	OG0001713	5.6644	200.692	82.8916	Conserved	No_dupl	TRUE	14.0389	971	420	1	7	ATP-dependent DNA helicase, also known as pontin; member of the AAA+ and RuvB-like protein families; similar to Rvb2p; conserved component of multiple complexes including the INO80 complex, the Swr1 complex, and the R2TP complex (Rvb1-Rvb2-Tah1-Pih1); involved in multiple processes such as chromatin remodeling, box C/D snoRNP assembly, and RNA polymerase II assembly [Source:SGD;Acc:S000002598]
rna1137	gene1138	YDR191W	HST4	370	OG0001714	9.28943	31.6795	6.84647	Conserved	No_dupl	TRUE	10.5405	785	327	4	4	NAD(+)-dependent protein deacetylase; deacetylation targets are primarily mitochondrial proteins; involved along with Hst3p in silencing at telomeres, cell cycle progression, radiation resistance, genomic stability and short-chain fatty acid metabolism; accumulates in mitochondria in response to biotin starvation and may link biotin metabolism with energy homeostasis; member of the Sir2 family an…
rna1138	gene1139	YDR192C	NUP42	430	OG0003842	9.93914	37.9331	15.8822	N7	No_dupl	TRUE	2.32558	913	379	3	8	FG-nucleoporin component of central core of the nuclear pore complex; also part of the nuclear pore complex (NPC) cytoplasmic filaments; contributes directly to nucleocytoplasmic transport and maintenance of the NPC permeability barrier and is involved in gene tethering at the nuclear periphery; interacts with Gle1p [Source:SGD;Acc:S000002600]
rna1139	gene1140	YDR194C	MSS116	664	OG0001719	9.07396	142.888	49.4877	Conserved	No_dupl	TRUE	14.3072	1421	573	6	14	Mitochondrial transcription elongation factor; DEAD-box protein; required for efficient splicing of mitochondrial Group I and II introns; non-polar RNA helicase that also facilities strand annealing; promotes RNA folding by stabilizing an early assembly intermediate [Source:SGD;Acc:S000002602]
rna1140	gene1141	YDR194W-A	-	50	OG0006352	8.53485	0.285037	0	N0	No_dupl	TRUE	6	115	37	2	1	Putative protein of unknown function; identified by fungal homology and RT-PCR [Source:SGD;Acc:S000028541]
rna1141	gene1142	YDR195W	REF2	533	OG0003303	9.63202	49.3229	12.7377	N6	No_dupl	TRUE	11.4447	1142	459	3	9	RNA-binding protein; involved in the cleavage step of mRNA 3'-end formation prior to polyadenylation, and in snoRNA maturation; part of holo-CPF subcomplex APT, which associates with 3'-ends of snoRNA- and mRNA-encoding genes; putative regulatory subunit of type 1 protein phosphatase Glc7p, required for actomyosin ring formation, and for timely dephosphorylation and release of Bnr1p from the divi…
rna1142	gene1143	YDR196C	CAB5	241	OG0001720	8.75574	102.349	26.4384	Conserved	No_dupl	TRUE	11.6183	513	212	3	4	Subunit of the CoA-Synthesizing Protein Complex (CoA-SPC); subunits of this complex are: Cab2p, Cab3p, Cab4p, Cab5p, Sis2p and Vhs3p; probable dephospho-CoA kinase (DPCK) that catalyzes the last step in coenzyme A biosynthesis; null mutant lethality is complemented by human homolog DCAKD and by E. coli coaE (encoding DPCK); detected in purified mitochondria in high-throughput studies; also locali…
rna1143	gene1144	YDR197W	CBS2	389	OG0003304	9.54942	65.3104	8.40377	N6	No_dupl	TRUE	9.2545	828	341	5	9	Mitochondrial translational activator of the COB mRNA; interacts with translating ribosomes, acts on the COB mRNA 5'-untranslated leader [Source:SGD;Acc:S000002605]
rna1144	gene1145	YDR198C	RKM2	479	OG0001721	5.19349	49.3093	7.04266	Conserved	No_dupl	TRUE	14.1962	1037	402	4	6	Ribosomal protein lysine methyltransferase; responsible for trimethylation of the lysine residue at position 3 of Rpl12Ap and Rpl12Bp [Source:SGD;Acc:S000002606]
rna1146	gene1147	YDR201W	SPC19	165	OG0003305	4.765	74.9613	29.249	N6	No_dupl	TRUE	21.2121	355	142	2	3	Essential subunit of the Dam1 complex (aka DASH complex); complex couples kinetochores to the force produced by MT depolymerization thereby aiding in chromosome segregation; also localized to nuclear side of spindle pole body [Source:SGD;Acc:S000002609]
rna1147	gene1148	YDR202C	RAV2	351	OG0003306	5.94564	58.8634	13.6373	N6	No_dupl	TRUE	11.9658	763	292	0	4	Subunit of RAVE complex (Rav1p, Rav2p, Skp1p); the RAVE complex associates with the V1 domain of the vacuolar membrane (H+)-ATPase (V-ATPase) and promotes assembly and reassembly of the holoenzyme [Source:SGD;Acc:S000002610]
rna1148	gene1149	YDR204W	COQ4	335	OG0001723	9.66874	73.6651	22.5396	Conserved	No_dupl	TRUE	10.7463	712	295	2	5	Protein with a role in ubiquinone (Coenzyme Q) biosynthesis; possibly functioning in stabilization of Coq7p; located on matrix face of mitochondrial inner membrane; component of a mitochondrial ubiquinone-synthesizing complex; human homolog COQ4 can complement yeast coq4 null mutant [Source:SGD;Acc:S000002612]
rna1149	gene1150	YDR205W	MSC2	724	OG0002522	7.46769	30.0596	9.49014	Conserved	No_dupl	TRUE	7.0442	1522	652	5	13	Endoplasmic reticulum zinc transporter; part of a heterodimeric transporter with Zrg17p that transfers zinc from the cytosol to the ER lumen; member of the cation diffusion facilitator family of efflux pumps; localizes to ER and nucleus; mutations affect the cellular distribution of zinc and also confer defects in meiotic recombination between homologous chromatids [Source:SGD;Acc:S000002613]
rna1151	gene1152	YDR207C	UME6	836	OG0003770	9.55346	51.6057	8.31674	N6	No_dupl	TRUE	9.44976	1783	727	3	10	Rpd3L histone deacetylase complex subunit; key transcriptional regulator of early meiotic genes; involved in chromatin remodeling and transcriptional repression via DNA looping; binds URS1 upstream regulatory sequence, represses transcription by recruiting conserved histone deacetylase Rpd3p (through co-repressor Sin3p) and chromatin-remodeling factor Isw2p; couples metabolic responses to nutriti…
rna1152	gene1153	YDR208W	MSS4	779	OG0000810	9.32978	76.4026	20.0663	Conserved	No_dupl	TRUE	11.1682	1673	666	5	10	Phosphatidylinositol-4-phosphate 5-kinase; involved in actin cytoskeleton organization and cell morphogenesis; multicopy suppressor of stt4 mutation [Source:SGD;Acc:S000002616]
rna1153	gene1154	YDR210W	-	75	OG0004552	4.17722	338.557	252.787	N5	No_dupl	TRUE	6.66667	165	62	0	0	Predicted tail-anchored plasma membrane protein; contains a conserved CYSTM module; related proteins in other organisms may be involved in response to stress; green fluorescent protein (GFP)-fusion protein localizes to the cell periphery [Source:SGD;Acc:S000002618]
rna1159	gene1160	YDR211W	GCD6	712	OG0000809	4.65583	107.188	46.7685	Conserved	No_dupl	TRUE	17.1348	1542	596	0	9	Catalytic epsilon subunit of the translation initiation factor eIF2B; eIF2B is the guanine-nucleotide exchange factor for eIF2; activity subsequently regulated by phosphorylated eIF2; first identified as a negative regulator of GCN4 expression; forms cytoplasmic foci upon DNA replication stress [Source:SGD;Acc:S000002619]
rna1160	gene1161	YDR212W	TCP1	559	OG0000807	6.08387	125.424	126.617	Conserved	No_dupl	TRUE	13.059	1180	499	1	12	Alpha subunit of chaperonin-containing T-complex; complex mediates protein folding in the cytosol; involved in actin cytoskeleton maintenance; overexpression in neurons suppresses formation of pathogenic conformations of huntingtin protein [Source:SGD;Acc:S000002620]
rna1162	gene1163	YDR214W	AHA1	350	OG0002709	7.02477	306.531	116.137	Conserved	No_dupl	TRUE	12.8571	761	291	4	5	Co-chaperone that binds Hsp82p and activates its ATPase activity; plays a role in determining prion variants; similar to Hch1p; expression is regulated by stresses such as heat shock; protein abundance increases in response to DNA replication stress [Source:SGD;Acc:S000002622]
rna1163	gene1164	YDR216W	ADR1	1323	OG0003693	6.26807	6.12475	1.74253	Conserved	No_dupl	TRUE	12.1693	2839	1132	11	28	Carbon source-responsive zinc-finger transcription factor; required for transcription of the glucose-repressed gene ADH2, of peroxisomal protein genes, and of genes required for ethanol, glycerol, and fatty acid utilization [Source:SGD;Acc:S000002624]
rna1164	gene1165	YDR217C	RAD9	1309	OG0003694	5.19782	25.8594	7.02851	N7	No_dupl	TRUE	15.8136	2830	1099	10	9	DNA damage-dependent checkpoint protein; required for cell-cycle arrest in G1/S, intra-S, and G2/M, plays a role in postreplication repair (PRR) pathway; transmits checkpoint signal by activating Rad53p and Chk1p; hyperphosphorylated by Mec1p and Tel1p; multiple cyclin dependent kinase consensus sites and the C-terminal BRCT domain contribute to DNA damage checkpoint activation; Rad9p Chk1 Activa…
rna1165	gene1166	YDR218C	SPR28	423	OG0004256	5.62232	0.685703	0.187726	Conserved	No_dupl	TRUE	15.8392	913	358	6	5	Sporulation-specific homolog of the CDC3/10/11/12 family of genes; meiotic septin expressed at high levels during meiotic divisions and ascospore formation; the yeast CDC3/10/11/12 family is a family of bud neck microfilament genes [Source:SGD;Acc:S000002626]
rna1166	gene1167	YDR219C	MFB1	465	OG0003697	8.84786	74.4678	15.7782	N6	No_dupl	TRUE	13.5484	1002	395	4	5	Mitochondria-associated F-box protein; involved in maintenance of normal mitochondrial morphology; interacts with Skp1p through the F-box motif; preferentially localizes to the mother cell during budding [Source:SGD;Acc:S000002627]
rna1167	gene1168	YDR221W	GTB1	702	OG0002387	4.78055	50.5138	19.8157	Conserved	No_dupl	TRUE	17.3789	1510	598	8	13	Glucosidase II beta subunit, forms a complex with alpha subunit Rot2p; involved in removal of two glucose residues from N-linked glycans during glycoprotein biogenesis in the ER; relocalizes from ER to cytoplasm upon DNA replication stress [Source:SGD;Acc:S000002629]
rna117	gene117	YBL099W	ATP1	545	OG0001851	9.06116	137.834	252.228	Conserved	No_dupl	TRUE	10.6422	1114	523	0	5	Alpha subunit of the F1 sector of mitochondrial F1F0 ATP synthase; which is a large, evolutionarily conserved enzyme complex required for ATP synthesis; F1 translationally regulates ATP6 and ATP8 expression to achieve a balanced output of ATP synthase genes encoded in nucleus and mitochondria; phosphorylated; N-terminally propionylated in vivo [Source:SGD;Acc:S000000195]
rna1170	gene1171	YDR224C	HTB1	131	OG0000077	10.0995	1518.68	1261.24	Conserved	N6	TRUE	8.39695	277	118	0	1	Histone H2B; core histone protein required for chromatin assembly and chromosome function; nearly identical to HTB2; Rad6p-Bre1p-Lge1p mediated ubiquitination regulates reassembly after DNA replication, transcriptional activation, meiotic DSB formation and H3 methylation [Source:SGD;Acc:S000002632]
rna1171	gene1172	YDR225W	HTA1	132	OG0000053	10.6734	743.889	1039.6	Conserved	No_dupl	TRUE	6.06061	268	130	0	0	Histone H2A; core histone protein required for chromatin assembly and chromosome function; one of two nearly identical subtypes (see also HTA2); DNA damage-dependent phosphorylation by Mec1p facilitates DNA repair; acetylated by Nat4p; N-terminally propionylated in vivo [Source:SGD;Acc:S000002633]
rna1172	gene1173	YDR226W	ADK1	222	OG0002390	5.98231	599.256	819.969	Conserved	No_dupl	TRUE	13.964	471	197	2	2	Adenylate kinase, required for purine metabolism; localized to the cytoplasm and the mitochondria; lacks cleavable signal sequence; protein abundance increases in response to DNA replication stress; mutations affecting Adk1p catalytic activity deregulate expression of phosphate utilization genes PHO5 and PHO84; human homolog AK1 can complement yeast adk1 mutant [Source:SGD;Acc:S000002634]
rna1173	gene1174	YDR227W	SIR4	1358	OG0002391	9.0319	17.9991	5.65108	N6	No_dupl	TRUE	13.623	2940	1136	19	5	SIR protein involved in assembly of silent chromatin domains; silent information regulator (SIR) along with SIR2 and SIR3; involved in assembly of silent chromatin domains at telomeres and the silent mating-type loci; some alleles of SIR4 prolong lifespan; required for telomere hypercluster formation in quiescent yeast cells [Source:SGD;Acc:S000002635]
rna1174	gene1175	YDR228C	PCF11	626	OG0002392	7.88678	79.864	12.1057	Conserved	No_dupl	TRUE	11.5016	1350	530	2	14	mRNA 3' end processing factor; essential component of cleavage and polyadenylation factor IA (CF IA), involved in pre-mRNA 3' end processing and in transcription termination; binds C-terminal domain of largest subunit of RNA pol II (Rpo21p); required for gene looping; relocalizes to the cytosol in response to hypoxia [Source:SGD;Acc:S000002636]
rna1175	gene1176	YDR229W	IVY1	453	OG0003089	4.88997	115.457	16.8489	N6	No_dupl	TRUE	15.894	972	389	4	8	Phospholipid-binding protein that interacts with both Ypt7p and Vps33p; may partially counteract the action of Vps33p and vice versa, localizes to the rim of the vacuole as cells approach stationary phase [Source:SGD;Acc:S000002637]
rna1176	gene1177	YDR231C	COX20	205	OG0003944	9.4717	60.2528	26.2402	Conserved	No_dupl	TRUE	10.2439	453	164	3	4	Mitochondrial inner membrane protein; required for proteolytic processing of Cox2p and its assembly into cytochrome c oxidase [Source:SGD;Acc:S000002639]
rna1177	gene1178	YDR232W	HEM1	548	OG0001370	7.087	56.1396	63.1455	Conserved	No_dupl	TRUE	10.219	1155	491	3	10	5-aminolevulinate synthase; catalyzes the first step in the heme biosynthetic pathway; an N-terminal signal sequence is required for localization to the mitochondrial matrix; expression is regulated by Hap2p-Hap3p; has a pyridoxal phosphate cofactor whose insertion is mediated by Mcx1p [Source:SGD;Acc:S000002640]
rna1178	gene1179	YDR233C	RTN1	295	OG0003091	9.07661	740.133	306.895	Conserved	No_dupl	TRUE	8.13559	629	258	6	5	Reticulon protein; involved in nuclear pore assembly and maintenance of tubular ER morphology; promotes membrane curvature; regulates the ER asymmetry-induced inheritance block during ER stress; role in ER-derived peroxisomal biogenesis; increases tubular ER when overexpressed; mutants have reduced phosphatidylserine transfer between the ER and mitochondria; interacts with exocyst subunit Sec6p, …
rna1179	gene1180	YDR234W	LYS4	693	OG0001371	6.97395	73.4385	29.9816	Conserved	No_dupl	TRUE	10.6782	1468	613	6	5	Homoaconitase; catalyzes the conversion of homocitrate to homoisocitrate, which is a step in the lysine biosynthesis pathway [Source:SGD;Acc:S000002642]
rna118	gene118	YBL098W	BNA4	460	OG0004291	8.59841	15.9822	11.6938	Conserved	No_dupl	TRUE	12.6087	990	392	2	6	Kynurenine 3-monooxygenase; required for the de novo biosynthesis of NAD from tryptophan via kynurenine; expression regulated by Hst1p; putative therapeutic target for Huntington disease [Source:SGD;Acc:S000000194]
rna1180	gene1181	YDR235W	PRP42	544	OG0003092	8.23924	62.2019	9.54891	Conserved	No_dupl	TRUE	12.1324	1185	449	2	16	U1 snRNP protein involved in splicing; required for U1 snRNP biogenesis; contains multiple tetriatricopeptide repeats [Source:SGD;Acc:S000002643]
rna1181	gene1182	YDR236C	FMN1	218	OG0001374	5.03111	103.418	22.8974	Conserved	No_dupl	TRUE	11.4679	467	189	4	3	Riboflavin kinase, produces riboflavin monophosphate (FMN); FMN is a necessary cofactor for many enzymes; predominantly localizes to the microsomal fraction and also found in the mitochondrial inner membrane; human RFK functionally complements the lethality of the null mutation [Source:SGD;Acc:S000002644]
rna1182	gene1183	YDR237W	MRPL7	292	OG0001376	9.69502	104.131	41.1881	Conserved	No_dupl	TRUE	8.90411	621	257	2	5	Mitochondrial ribosomal protein of the large subunit; MRPL7 produces both YmL5 and YmL7, which are two different modified forms of the same protein [Source:SGD;Acc:S000002645]
rna1183	gene1184	YDR238C	SEC26	973	OG0001377	5.43088	99.4723	92.4258	Conserved	No_dupl	TRUE	13.9774	2067	854	1	15	Essential beta-coat protein of the COPI coatomer; involved in ER-to-Golgi protein trafficking and maintenance of normal ER morphology; shares 43% sequence identity with mammalian beta-coat protein (beta-COP) [Source:SGD;Acc:S000002646]
rna1184	gene1185	YDR239C	-	787	OG0003093	6.11292	27.8839	9.05746	N6	No_dupl	TRUE	13.9771	1685	678	9	10	Protein of unknown function; may interact with ribosomes, based on co-purification experiments [Source:SGD;Acc:S000002647]
rna1185	gene1186	YDR240C	SNU56	492	OG0003094	9.37538	38.2933	9.21937	N6	No_dupl	TRUE	9.34959	1069	409	4	3	Component of U1 snRNP required for mRNA splicing via spliceosome; yeast specific, no metazoan counterpart; interacts with mRNA in commitment complex [Source:SGD;Acc:S000002648]
rna1187	gene1188	YDR242W	AMD2	549	OG0000114	5.25282	17.9376	0.611866	Conserved	No_dupl	TRUE	12.204	1180	469	6	12	Putative amidase [Source:SGD;Acc:S000002650]
rna1188	gene1189	YDR243C	PRP28	588	OG0001379	8.77127	20.7441	8.73621	Conserved	No_dupl	TRUE	13.0952	1269	497	2	12	RNA binding protein; involved in RNA isomerization at the 5' splice site and for exchange of U6 for U1 snRNA at the 5' splice site; similar to the RNA helicases of the DEAD-box family [Source:SGD;Acc:S000002651]
rna1189	gene1190	YDR244W	PEX5	612	OG0001380	4.94846	54.7722	15.8202	Conserved	No_dupl	TRUE	14.3791	1335	503	4	12	Peroxisomal membrane signal receptor for peroxisomal matrix proteins; receptor for the C-terminal tripeptide signal sequence (PTS1) of peroxisomal matrix proteins; required for peroxisomal matrix protein import; also proposed to have PTS1-receptor independent functions [Source:SGD;Acc:S000002652]
rna119	gene119	YBL097W	BRN1	754	OG0000663	4.57037	16.4912	7.11307	Conserved	No_dupl	TRUE	20.6897	1645	619	8	15	Subunit of the condensin complex; required for chromosome condensation and for clustering of tRNA genes at the nucleolus; may influence multiple aspects of chromosome transmission [Source:SGD;Acc:S000000193]
rna1190	gene1191	YDR245W	MNN10	393	OG0001381	6.4321	165.625	46.2551	Conserved	No_dupl	TRUE	13.486	857	324	1	5	Subunit of a Golgi mannosyltransferase complex; complex mediates elongation of the polysaccharide mannan backbone; membrane protein of the mannosyltransferase family; other members of the complex are Anp1p, Mnn9p, Mnn11p, and Hoc1p [Source:SGD;Acc:S000002653]
rna1191	gene1192	YDR246W	TRS23	219	OG0001618	8.9533	184.046	23.0434	Conserved	No_dupl	TRUE	9.13242	478	181	1	2	Core component of transport protein particle (TRAPP) complexes I-III; TRAPP complexes are related multimeric guanine nucleotide-exchange factor for the GTPase Ypt1p, regulating ER-Golgi traffic (TRAPPI), intra-Golgi traffic (TRAPPII), endosome-Golgi traffic (TRAPPII and III) and autophagy (TRAPPIII); human homolog is TRAPPC4 [Source:SGD;Acc:S000002654]
rna1192	gene1193	YDR246W-A	-	66	OG0006353	10.0609	7.23229	2.11393	N0	No_dupl	TRUE	6.06061	142	58	2	2	Putative protein of unknown function; identified by fungal homology and RT-PCR [Source:SGD;Acc:S000028542]
rna1194	gene1195	YDR248C	-	193	OG0001617	6.6648	125.2	34.1534	Conserved	No_dupl	TRUE	16.5803	422	159	0	1	Putative gluconokinase; sequence similarity to bacterial and human gluconokinase; green fluorescent protein (GFP)-fusion protein localizes to the cytoplasm; upregulated by deletion of the RNAP-II associated factor, PAF1 [Source:SGD;Acc:S000002656]
rna1195	gene1196	YDR249C	-	373	OG0003974	8.80632	19.253	3.42394	N6	No_dupl	TRUE	10.4558	799	322	0	7	Putative protein of unknown function [Source:SGD;Acc:S000002657]
rna1199	gene1200	YDR254W	CHL4	458	OG0003237	8.89751	38.385	5.90108	N7	No_dupl	TRUE	11.7904	989	387	2	5	Outer kinetochore protein required for chromosome stability; involved in new kinetochore assembly and sister chromatid cohesion; forms a stable complex with Iml3p; peripheral component of the Ctf19 kinetochore complex that interacts with Ctf19p, Ctf3p, and Mif2p; required for the spindle assembly checkpoint; orthologous to human centromere constitutive-associated network (CCAN) subunit CENP-N and…
rna12	gene12	YAL059W	ECM1	212	OG0003562	9.69429	131.617	37.8278	N6	No_dupl	TRUE	15.0943	450	188	4	5	Pre-ribosomal factor involved in 60S ribosomal protein subunit export; associates with the pre-60S particle; shuttles between the nucleus and cytoplasm [Source:SGD;Acc:S000000055]
rna120	gene120	YBL095W	MRX3	270	OG0000664	7.74197	29.9142	4.58276	Conserved	No_dupl	TRUE	11.4815	577	235	1	8	Protein that associates with mitochondrial ribosome; likely functions in cristae junction formation; the authentic, non-tagged protein is detected in highly purified mitochondria in high-throughput studies [Source:SGD;Acc:S000000191]
rna1200	gene1201	YDR255C	RMD5	421	OG0003236	8.46325	23.6483	6.01628	Conserved	No_dupl	TRUE	13.0641	917	348	1	9	Component of GID Complex that confers ubiquitin ligase (U3) activity; necessary for polyubiquitination and degradation of the gluconeogenic enzyme fructose-1,6-bisphosphatase; forms dimer with Fyv10p that is then recruited to GID Complex by Gid8p; also required for sporulation; conserved protein that has a degenerate RING finger domain [Source:SGD;Acc:S000002663]
rna1201	gene1202	YDR256C	CTA1	515	OG0003234	6.99567	4.09437	0.0930069	Conserved	No_dupl	FALSE	10.4854	1114	433	1	8	Catalase A; breaks down hydrogen peroxide in the peroxisomal matrix formed by acyl-CoA oxidase (Pox1p) during fatty acid beta-oxidation [Source:SGD;Acc:S000002664]
rna1202	gene1203	YDR257C	RKM4	494	OG0002735	4.97951	53.3949	16.0315	Conserved	No_dupl	FALSE	17.6113	1073	411	4	6	Ribosomal lysine methyltransferase; specific for monomethylation of Rpl42ap and Rpl42bp (lysine 55); nuclear SET-domain containing protein [Source:SGD;Acc:S000002665]
rna1203	gene1204	YDR258C	HSP78	811	OG0003485	8.16737	89.5935	43.0579	Conserved	No_dupl	FALSE	15.783	1703	732	2	25	Oligomeric mitochondrial matrix chaperone; cooperates with Ssc1p in mitochondrial thermotolerance after heat shock; able to prevent the aggregation of misfolded proteins as well as resolubilize protein aggregates [Source:SGD;Acc:S000002666]
rna1205	gene1206	YDR260C	SWM1	170	OG0004032	5.0606	134.006	27.4629	N6	No_dupl	FALSE	14.7059	372	140	2	0	Subunit of the anaphase-promoting complex (APC); APC is an E3 ubiquitin ligase that regulates the metaphase-anaphase transition and exit from mitosis; required for activation of the daughter-specific gene expression and spore wall maturation [Source:SGD;Acc:S000002668]
rna1206	gene1207	YDR261C	EXG2	562	OG0004294	5.18107	68.3811	24.7682	Conserved	No_dupl	FALSE	10.6762	1208	480	4	10	Exo-1,3-beta-glucanase; involved in cell wall beta-glucan assembly; may be anchored to the plasma membrane via a glycosylphosphatidylinositol (GPI) anchor [Source:SGD;Acc:S000002669]
rna121	gene121	YBL093C	ROX3	220	OG0001854	5.95832	168.961	39.0828	N7	No_dupl	TRUE	12.2727	479	183	0	1	Subunit of the RNA polymerase II mediator complex; associates with core polymerase subunits to form the RNA polymerase II holoenzyme [Source:SGD;Acc:S000000189]
rna1213	gene1214	YDR262W	-	272	OG0003483	5.2634	122.481	34.5155	N6	No_dupl	TRUE	13.6029	584	234	6	4	Putative protein of unknown function; green fluorescent protein (GFP)-fusion protein localizes to the vacuole and is induced in response to the DNA-damaging agent MMS; gene expression increases in response to Zymoliase treatment [Source:SGD;Acc:S000002670]
rna1216	gene1217	YDR265W	PEX10	337	OG0003481	9.34679	68.7922	6.59373	Conserved	No_dupl	TRUE	9.19881	728	285	5	4	Peroxisomal membrane E3 ubiquitin ligase; required for for Ubc4p-dependent Pex5p ubiquitination and peroxisomal matrix protein import; contains zinc-binding RING domain; mutations in human homolog cause various peroxisomal disorders [Source:SGD;Acc:S000002673]
rna1217	gene1218	YDR266C	HEL2	639	OG0000688	9.14044	73.7161	26.6688	Conserved	No_dupl	TRUE	11.1111	1369	550	3	9	RING finger ubiquitin ligase (E3); involved in ubiquitination and degradation of excess histones; interacts with Ubc4p and Rad53p; null mutant sensitive to hydroxyurea (HU); green fluorescent protein (GFP)-fusion protein localizes to the cytoplasm; computational analysis suggests a role as a transcription factor [Source:SGD;Acc:S000002674]
rna1218	gene1219	YDR267C	CIA1	330	OG0003531	4.59808	98.4351	21.2675	Conserved	No_dupl	TRUE	17.8788	716	276	1	7	Component of cytosolic iron-sulfur protein assembly (CIA) machinery; acts at late step of Fe-S cluster assembly; forms CIA targeting complex with Cia2p and Met18p that directs Fe-S cluster incorporation into subset of proteins involved in methionine biosynthesis, DNA replication and repair, transcription, telomere maintenance; contains WD40 repeats; human homolog CIAO1 can complement yeast cia1 n…
rna1219	gene1220	YDR268W	MSW1	379	OG0002108	9.15027	45.5171	14.6439	Conserved	No_dupl	TRUE	11.6095	817	322	1	5	Mitochondrial tryptophanyl-tRNA synthetase [Source:SGD;Acc:S000002676]
rna122	gene122	YBL092W	RPL32	130	OG0000471	11.1659	2357.08	3745.1	Conserved	No_dupl	TRUE	5.38462	274	118	0	0	Ribosomal 60S subunit protein L32; overexpression disrupts telomeric silencing; homologous to mammalian ribosomal protein L32, no bacterial homolog [Source:SGD;Acc:S000000188]
rna1220	gene1221	YDR270W	CCC2	1004	OG0002288	5.04541	45.561	13.1763	Conserved	No_dupl	TRUE	11.255	2155	859	7	15	Cu(+2)-transporting P-type ATPase; required for export of copper from the cytosol into an extracytosolic compartment; similar to human proteins involved in Menkes and Wilsons diseases; protein abundance increases in response to DNA replication stress; affects TBSV model (+)RNA virus replication by regulating copper metabolism; human homologs ATP7A and ATP7B both complement yeast null mutant [Sour…
rna1222	gene1223	YDR273W	DON1	365	OG0004773	4.77216	15.318	0.882691	N4	No_dupl	TRUE	18.6301	789	308	4	5	Meiosis-specific component of the spindle pole body; subunit of the leading edge protein (LEP) complex (Ssp1-Ady3-Don1-Irc10) that forms a ring-like structure at the leading edge of the prospore membrane (PSM) during meiosis II; required for PSM growth and closure; DON1 has a paralog, CUE5, that arose from the whole genome [Source:SGD;Acc:S000002681]
rna1224	gene1225	YDR276C	PMP3	55	OG0000021	4.32945	1439.76	1326.04	Conserved	N6	TRUE	7.27273	118	49	0	1	Small plasma membrane protein; confers resistance to amphotericin B and is a potential target of this common antifungal drug; related to a family of plant polypeptides that are overexpressed under high salt concentration or low temperature; not essential for viability; deletion causes hyperpolarization of the plasma membrane potential [Source:SGD;Acc:S000002684]
rna1227	gene1228	YDR279W	RNH202	350	OG0003041	7.05547	65.913	16.2406	N6	No_dupl	TRUE	12	762	290	4	5	Ribonuclease H2 subunit; required for RNase H2 activity; role in ribonucleotide excision repair; related to human AGS2 that causes Aicardi-Goutieres syndrome [Source:SGD;Acc:S000002687]
rna1228	gene1229	YDR280W	RRP45	305	OG0001304	4.97969	170.421	33.0769	Conserved	No_dupl	TRUE	15.7377	658	259	1	2	Exosome non-catalytic core component; involved in 3'-5' RNA processing and degradation in both the nucleus and the cytoplasm; has similarity to E. coli RNase PH and to human hRrp45p (PM/SCL-75, EXOSC9); protein abundance increases in response to DNA replication stress [Source:SGD;Acc:S000002688]
rna1229	gene1230	YDR281C	PHM6	104	OG0005047	4.59052	14.8138	4.1693	N4	No_dupl	TRUE	16.3462	227	87	1	0	Protein of unknown function; expression is regulated by phosphate levels [Source:SGD;Acc:S000002689]
rna1230	gene1231	YDR282C	MRX10	414	OG0003935	5.90902	32.4891	5.03749	Conserved	No_dupl	TRUE	13.7681	891	353	3	1	Mitochondrial inner membrane protein of unknown function; associates with mitochondrial ribosome; localizes to the inner membrane with the C terminus facing the intermembrane space; ortholog of human RMND1, mutation in which is implicated in infantile encephaloneuromyopathy and defective mitochondrial translation [Source:SGD;Acc:S000002690]
rna1231	gene1232	YDR283C	GCN2	1659	OG0001300	5.97839	17.8799	7.002	Conserved	No_dupl	TRUE	13.6829	3582	1397	4	18	Protein kinase; phosphorylates the alpha-subunit of translation initiation factor eIF2 (Sui2p) in response to starvation; activated by uncharged tRNAs and the Gcn1p-Gcn20p complex; contributes to DNA damage checkpoint control [Source:SGD;Acc:S000002691]
rna1232	gene1233	YDR284C	DPP1	289	OG0001301	5.97293	81.181	43.0511	Conserved	No_dupl	TRUE	10.0346	613	256	1	4	Diacylglycerol pyrophosphate (DGPP) phosphatase; zinc-regulated vacuolar membrane-associated lipid phosphatase, dephosphorylates DGPP to phosphatidate (PA) and Pi, then PA to diacylglycerol; involved in lipid signaling and cell metabolism [Source:SGD;Acc:S000002692]
rna1233	gene1234	YDR285W	ZIP1	875	OG0004198	6.40096	15.2588	0.901946	Conserved	No_dupl	TRUE	16.6857	1896	731	7	16	Transverse filament protein of the synaptonemal complex; required for normal levels of meiotic recombination and pairing between homologous chromosome during meiosis; required for meiotic recombination between non-allelc sites; potential Cdc28p substrate [Source:SGD;Acc:S000002693]
rna1234	gene1235	YDR286C	-	114	OG0003038	8.30218	40.0081	30.3115	Conserved	No_dupl	TRUE	15.7895	250	94	0	1	Putative protein of unknown function; predicted to have thiol-disulfide oxidoreductase active site [Source:SGD;Acc:S000002694]
rna1235	gene1236	YDR287W	INM2	292	OG0004146	5.46626	83.6409	17.7936	Conserved	No_dupl	TRUE	11.6438	631	247	4	9	Inositol monophosphatase; involved in biosynthesis of inositol; enzymatic activity requires magnesium ions and is inhibited by lithium and sodium ions; inm1 inm2 double mutant lacks inositol auxotrophy [Source:SGD;Acc:S000002695]
rna1236	gene1237	YDR288W	NSE3	303	OG0003205	5.22791	70.0943	9.05232	N6	No_dupl	TRUE	14.8515	658	253	6	6	Component of the SMC5-SMC6 complex; this complex plays a key role in the removal of X-shaped DNA structures that arise between sister chromatids during DNA replication and repair; protein abundance increases in response to DNA replication stress [Source:SGD;Acc:S000002696]
rna1237	gene1238	YDR289C	RTT103	409	OG0001299	4.75627	69.458	21.7735	Conserved	No_dupl	TRUE	20.7824	897	332	2	2	Protein involved in transcription termination by RNA polymerase II; interacts with exonuclease Rat1p and Rai1p; has an RPR domain (carboxy-terminal domain interacting domain); also involved in regulation of Ty1 transposition [Source:SGD;Acc:S000002697]
rna1238	gene1239	YDR291W	HRQ1	1077	OG0001298	6.22328	20.985	4.05992	Conserved	No_dupl	TRUE	13.7419	2330	903	3	16	3'-5' DNA helicase that has DNA strand annealing activity; helicase activity is stimulated by fork structure and 3'-tail length of substrates; acts with Rad4p in nucleotide-excision repair; belongs to the widely conserved RecQ family of proteins which are involved in maintaining genomic integrity; similar to the human RecQ4p implicated in Rothmund-Thomson syndrome (RTS) [Source:SGD;Acc:S000002699]
rna1239	gene1240	YDR292C	SRP101	621	OG0001297	6.69459	135.95	32.8086	Conserved	No_dupl	TRUE	12.0773	1338	527	2	11	Signal recognition particle (SRP) receptor alpha subunit; contain GTPase domains; involved in SRP-dependent protein targeting; interacts with the beta subunit, Srp102p [Source:SGD;Acc:S000002700]
rna124	gene124	YBL091C	MAP2	421	OG0001855	5.83585	265.132	99.239	Conserved	No_dupl	TRUE	16.152	906	359	0	4	Methionine aminopeptidase; catalyzes the cotranslational removal of N-terminal methionine from nascent polypeptides; function is partially redundant with that of Map1p [Source:SGD;Acc:S000000187]
rna1240	gene1241	YDR293C	SSD1	1250	OG0001293	7.2602	72.7484	32.5586	Conserved	No_dupl	TRUE	12	2648	1104	8	27	Translational repressor with a role in polar growth and wall integrity; regulated by Cbk1p phosphorylation to effect bud-specific translational control and localization of specific mRNAs; interacts with TOR pathway components; contains a functional N-terminal nuclear localization sequence and nucleocytoplasmic shuttling appears to be critical to Ssd1p function [Source:SGD;Acc:S000002701]
rna1241	gene1242	YDR294C	DPL1	589	OG0003036	8.18067	75.715	32.0625	Conserved	No_dupl	TRUE	9.8472	1258	511	6	14	Dihydrosphingosine phosphate lyase; regulates intracellular levels of sphingolipid long-chain base phosphates (LCBPs), degrades phosphorylated long chain bases, prefers C16 dihydrosphingosine-l-phosphate as a substrate [Source:SGD;Acc:S000002702]
rna1242	gene1243	YDR295C	HDA2	674	OG0003035	8.8119	39.5798	9.39368	N6	No_dupl	TRUE	12.7596	1447	577	13	20	Subunit of the HDA1 histone deacetylase complex; possibly tetrameric trichostatin A-sensitive class II histone deacetylase complex contains Hda1p homodimer and an Hda2p-Hda3p heterodimer; involved in telomere maintenance; relocalizes to the cytosol in response to hypoxia [Source:SGD;Acc:S000002703]
rna1243	gene1244	YDR296W	MHR1	226	OG0003034	9.53086	159.169	57.33	N6	No_dupl	TRUE	11.0619	488	192	3	4	Mitochondrial ribosomal protein of the large subunit; also involved in homologous recombination in mitochondria; required for recombination-dependent mtDNA partitioning; involved in stimulation of mitochondrial DNA replication in response to oxidative stress [Source:SGD;Acc:S000002704]
rna1244	gene1245	YDR297W	SUR2	349	OG0001290	8.35647	124.422	53.4529	Conserved	No_dupl	TRUE	9.74212	762	287	1	7	Sphinganine C4-hydroxylase; catalyses the conversion of sphinganine to phytosphingosine in sphingolipid biosyntheis [Source:SGD;Acc:S000002705]
rna1245	gene1246	YDR298C	ATP5	212	OG0001289	9.58187	209.079	126.054	Conserved	No_dupl	TRUE	9.90566	442	196	0	6	Subunit 5 of the stator stalk of mitochondrial F1F0 ATP synthase; F1F0 ATP synthase is a large, evolutionarily conserved enzyme complex required for ATP synthesis; homologous to bovine subunit OSCP (oligomycin sensitivity-conferring protein); phosphorylated [Source:SGD;Acc:S000002706]
rna1246	gene1247	YDR299W	BFR2	534	OG0001288	4.68086	73.9027	27.2864	Conserved	No_dupl	TRUE	21.7228	1152	452	1	5	Component of the SSU and 90S preribosomes; involved in pre-18S rRNA processing; binds to U3 snoRNA and Mpp10p; multicopy suppressor of sensitivity to Brefeldin A; expression is induced during lag phase and also by cold shock [Source:SGD;Acc:S000002707]
rna1248	gene1249	YDR301W	CFT1	1357	OG0001286	5.61916	20.9936	9.05994	Conserved	No_dupl	TRUE	12.7487	2911	1162	4	21	RNA-binding subunit of the mRNA cleavage and polyadenylation factor; involved in poly(A) site recognition and required for both pre-mRNA cleavage and polyadenylation, 51% sequence similarity with mammalian AAUAA-binding subunit of CPSF [Source:SGD;Acc:S000002709]
rna1249	gene1250	YDR302W	GPI11	219	OG0003032	9.42403	137.968	40.6651	Conserved	No_dupl	TRUE	5.02283	466	193	0	4	ER membrane protein involved in a late step of GPI anchor assembly; involved in the addition of phosphoethanolamine to the multiply mannosylated glycosylphosphatidylinositol (GPI) intermediate; human PIG-Fp is a functional homolog [Source:SGD;Acc:S000002710]
rna125	gene125	YBL090W	MRP21	177	OG0001856	10.5262	115.329	53.8113	N7	No_dupl	TRUE	10.7345	385	148	2	3	Mitochondrial ribosomal protein of the small subunit; MRP21 exhibits genetic interactions with mutations in the COX2 and COX3 mRNA 5'-untranslated leader sequences [Source:SGD;Acc:S000000186]
rna1252	gene1253	YDR305C	HNT2	217	OG0004612	9.07941	88.5884	20.052	Conserved	No_dupl	TRUE	11.5207	465	188	2	2	Dinucleoside triphosphate hydrolase; has similarity to the tumor suppressor FHIT and belongs to the histidine triad (HIT) superfamily of nucleotide-binding proteins [Source:SGD;Acc:S000002713]
rna1253	gene1254	YDR306C	-	478	OG0001283	8.80108	42.3006	9.69166	N7	No_dupl	TRUE	10.4603	1028	408	5	12	F-box protein of unknown function; interacts with Sgt1p via a Leucine-Rich Repeat (LRR) domain [Source:SGD;Acc:S000002714]
rna1255	gene1256	YDR307W	PMT7	662	OG0003088	6.34059	48.7158	16.9558	Conserved	No_dupl	TRUE	9.66767	1433	555	13	11	Putative protein mannosyltransferase similar to Pmt1p; has a potential role in protein O-glycosylation [Source:SGD;Acc:S000002715]
rna1256	gene1257	YDR308C	SRB7	140	OG0001367	4.90794	181.316	41.591	Conserved	No_dupl	TRUE	19.2857	305	117	0	3	Subunit of the RNA polymerase II mediator complex; associates with core polymerase subunits to form the RNA polymerase II holoenzyme; essential for transcriptional regulation; target of the global repressor Tup1p [Source:SGD;Acc:S000002716]
rna1258	gene1259	YDR310C	SUM1	1062	OG0001365	5.84869	60.3128	10.3938	N6	No_dupl	TRUE	14.1243	2280	908	15	19	Transcriptional repressor that regulates middle-sporulation genes; required for mitotic repression of middle sporulation-specific genes; also acts as general replication initiation factor; involved in telomere maintenance, chromatin silencing; regulated by pachytene checkpoint [Source:SGD;Acc:S000002718]
rna1259	gene1260	YDR311W	TFB1	642	OG0001362	6.43649	51.2898	12.3278	Conserved	No_dupl	TRUE	13.8629	1384	544	0	23	Subunit of TFIIH and nucleotide excision repair factor 3 complexes; required for nucleotide excision repair, target for transcriptional activators; relocalizes to the cytosol in response to hypoxia [Source:SGD;Acc:S000002719]
rna1261	gene1262	YDR313C	PIB1	286	OG0001359	5.55617	34.6117	11.2689	Conserved	No_dupl	TRUE	15.035	623	237	3	4	RING-type ubiquitin ligase of the endosomal and vacuolar membranes; binds phosphatidylinositol(3)-phosphate; contains a FYVE finger domain [Source:SGD;Acc:S000002721]
rna1262	gene1263	YDR314C	RAD34	692	OG0004404	9.45373	8.06207	1.48807	N6	No_dupl	TRUE	13.0058	1499	579	11	10	Protein involved in nucleotide excision repair (NER); homologous to RAD4 [Source:SGD;Acc:S000002722]
rna1263	gene1264	YDR315C	IPK1	281	OG0003449	7.99194	37.2615	4.59909	N6	No_dupl	TRUE	10.6762	615	230	3	3	Inositol 1,3,4,5,6-pentakisphosphate 2-kinase; nuclear protein required for synthesis of 1,2,3,4,5,6-hexakisphosphate (phytate), which is integral to cell function; has 2 motifs conserved in other fungi; ipk1 gle1 double mutant is inviable; human IPPK can complement ipk1 null mutant [Source:SGD;Acc:S000002723]
rna1264	gene1265	YDR316W	OMS1	471	OG0001956	9.42497	80.7075	9.69651	Conserved	No_dupl	TRUE	15.9236	1020	395	1	6	Protein integral to the mitochondrial membrane; has a conserved methyltransferase motif and is predicted to be an RNA methyltransferase; multicopy suppressor of respiratory defects caused by OXA1 mutations [Source:SGD;Acc:S000002724]
rna1268	gene1269	YDR317W	HIM1	414	OG0003906	9.1497	7.68879	1.60771	N6	No_dupl	TRUE	10.3865	890	354	8	4	Protein of unknown function involved in DNA repair [Source:SGD;Acc:S000002725]
rna1269	gene1270	YDR318W	MCM21	368	OG0004594	4.89629	45.1077	5.70354	N6	No_dupl	TRUE	19.2935	800	306	1	6	Component of the kinetochore sub-complex COMA; COMA (Ctf19p, Okp1p, Mcm21p, Ame1p) bridges kinetochore subunits in contact with centromeric DNA with subunits bound to microtubules during kinetochore assembly; involved in minichromosome maintenance; modified by sumoylation; orthologous to human centromere constitutive-associated network (CCAN) subunit CENP-O and fission yeast mal2 [Source:SGD;Acc:…
rna127	gene127	YBL088C	TEL1	2787	OG0001857	6.52083	6.37032	0.821215	Conserved	No_dupl	TRUE	11.7689	6005	2358	18	30	Protein kinase primarily involved in telomere length regulation; contributes to cell cycle checkpoint control in response to DNA damage; acts with Red1p and Mec1p to promote interhomolog recombination by phosphorylation of Hop1; functionally redundant with Mec1p; regulates P-body formation induced by replication stress; homolog of human ataxia-telangiectasia mutated (ATM) gene [Source:SGD;Acc:S00…
rna1270	gene1271	YDR319C	-	274	OG0002874	8.74294	62.447	12.182	Conserved	No_dupl	TRUE	5.10949	597	227	1	6	Protein required for normal ER membrane biosynthesis; member of the highly conserved FIT family of proteins involved in triglyceride droplet biosynthesis and homologous to human FIT2; interacts with Sst2p and Hsp82p in high-throughput two-hybrid screens [Source:SGD;Acc:S000002727]
rna1271	gene1272	YDR320C	SWA2	668	OG0001053	5.14197	36.9869	17.2114	Conserved	No_dupl	TRUE	15.4192	1442	564	10	8	Auxilin-like protein involved in vesicular transport; clathrin-binding protein required for uncoating of clathrin-coated vesicles [Source:SGD;Acc:S000002728]
rna1272	gene1273	YDR320C-A	DAD4	72	OG0004463	6.7124	244.074	87.0518	N7	No_dupl	TRUE	9.72222	160	58	0	2	Essential subunit of the Dam1 complex (aka DASH complex); complex couples kinetochores to the force produced by MT depolymerization thereby aiding in chromosome segregation; is transferred to the kinetochore prior to mitosis [Source:SGD;Acc:S000007604]
rna1273	gene1274	YDR321W	ASP1	381	OG0000103	5.23706	111.411	148.687	Conserved	No_dupl	TRUE	11.0236	813	332	1	3	Cytosolic L-asparaginase, involved in asparagine catabolism; catalyzes hydrolysis of L-asparagine to aspartic acid and ammonia; important enzyme for the treatment of acute lymphoblastic leukemia; has low glutaminase activity and dependence; synthesized constitutively [Source:SGD;Acc:S000002729]
rna1274	gene1275	YDR322W	MRPL35	367	OG0003249	9.51818	82.2177	32.3612	Conserved	No_dupl	TRUE	11.1717	790	313	4	4	Mitochondrial ribosomal protein of the large subunit [Source:SGD;Acc:S000002730]
rna1275	gene1276	YDR322C-A	TIM11	96	OG0004483	5.84722	232.74	117.674	N6	No_dupl	TRUE	15.625	204	86	0	0	Subunit e of mitochondrial F1F0-ATPase; ATPase is a large, evolutionarily conserved enzyme complex required for ATP synthesis; essential for the dimeric and oligomeric state of ATP synthase, which in turn determines the shape of inner membrane cristae [Source:SGD;Acc:S000007255]
rna1276	gene1277	YDR323C	PEP7	515	OG0001634	8.7561	29.2053	4.40762	Conserved	No_dupl	TRUE	12.6214	1108	439	5	5	Adaptor protein involved in vesicle-mediated vacuolar protein sorting; multivalent adaptor protein; facilitates vesicle-mediated vacuolar protein sorting by ensuring high-fidelity vesicle docking and fusion, which are essential for targeting of vesicles to the endosome; required for vacuole inheritance [Source:SGD;Acc:S000002731]
rna1277	gene1278	YDR324C	UTP4	776	OG0001635	6.15206	89.4883	28.3065	Conserved	No_dupl	TRUE	13.1443	1668	662	1	10	Subunit of U3-containing 90S preribosome and SSU processome complexes; involved in production of 18S rRNA and assembly of small ribosomal subunit; member of t-Utp subcomplex involved with transcription of 35S rRNA transcript; Small Subunit processome is also known as SSU processome [Source:SGD;Acc:S000002732]
rna1278	gene1279	YDR325W	YCG1	1035	OG0001636	4.77139	28.3231	6.23226	Conserved	No_dupl	TRUE	16.5217	2231	876	9	12	Subunit of the condensin complex; required for establishment and maintenance of chromosome condensation, chromosome segregation and chromatin binding by the complex; required for tRNA genes clustering at the nucleolus; required for replication slow zone breakage following Mec1p inactivation; transcription is cell cycle regulated, peaking in mitosis and declining in G1; protein is constitutively d…
rna1279	gene1280	YDR326C	YSP2	1438	OG0000124	7.01023	27.1291	11.1094	Conserved	N5	TRUE	11.9611	3108	1208	9	23	Sterol-binding protein; has a probable role in retrograde transport of sterols from the plasma membrane to the ER; contains two StART-like domains that bind sterols and a GRAM domain; co-localizes to puncta in the cortical ER with Sip3p; one of six StART-like domain-containing proteins in yeast that may be involved in sterol transfer between intracellular membranes; conserved across eukaryotes [S…
rna1280	gene1281	YDR328C	SKP1	194	OG0002020	4.34939	458.658	166.17	Conserved	No_dupl	TRUE	24.7423	421	163	0	2	Evolutionarily conserved kinetochore protein; part of multiple protein complexes, including the SCF ubiquitin ligase complex, the CBF3 complex that binds centromeric DNA, and the RAVE complex that regulates assembly of the V-ATPase; protein abundance increases in response to DNA replication stress [Source:SGD;Acc:S000002736]
rna1281	gene1282	YDR329C	PEX3	441	OG0003486	5.97829	96.285	16.1609	N6	No_dupl	TRUE	11.1111	951	374	2	9	Peroxisomal membrane protein (PMP); required for proper localization and stability of PMPs; anchors peroxisome retention factor Inp1p at the peroxisomal membrane; interacts with Pex19p [Source:SGD;Acc:S000002737]
rna1282	gene1283	YDR330W	UBX5	500	OG0003488	4.56088	70.2907	17.746	Conserved	No_dupl	TRUE	17.8	1076	426	0	17	UBX domain-containing protein that interacts with Cdc48p; ubiquitin regulatory X is also known as UBX [Source:SGD;Acc:S000002738]
rna1283	gene1284	YDR331W	GPI8	411	OG0002021	4.95081	47.7212	30.1013	Conserved	No_dupl	TRUE	14.1119	895	340	0	4	ER membrane glycoprotein subunit of the GPI transamidase complex; adds glycosylphosphatidylinositol (GPI) anchors to newly synthesized proteins; human PIG-K protein is a functional homolog [Source:SGD;Acc:S000002739]
rna1284	gene1285	YDR332W	IRC3	689	OG0002023	9.01192	24.0385	1.81177	Conserved	No_dupl	TRUE	12.0464	1484	585	6	5	Double-stranded DNA-dependent helicase of the DExH/D-box family; required for maintenance of the mitochondrial (mt) genome; null mutant accumulates double-stranded breaks in mt DNA; localizes to the mt matrix [Source:SGD;Acc:S000002740]
rna1285	gene1286	YDR333C	RQC1	723	OG0002421	5.42596	54.172	17.6387	Conserved	No_dupl	TRUE	14.5228	1559	612	6	9	Component of the ribosome quality control complex (RQC); RQC (Rqc1p-Rkr1p-Tae2p-Cdc48p-Npl4p-Ufd1p) is a ribosome-bound complex required for the degradation of polypeptides arising from stalled translation; required along with Rkr1p for recruitment of the Cdc48p-Npl4p-Ufd1p AAA ATPase complex to the RQC [Source:SGD;Acc:S000002741]
rna1286	gene1287	YDR334W	SWR1	1514	OG0002541	5.86004	28.2534	4.28034	Conserved	No_dupl	TRUE	16.6446	3241	1303	15	26	Swi2/Snf2-related ATPase; structural component of the SWR1 complex, which exchanges histone variant H2AZ (Htz1p) for chromatin-bound histone H2A; relocalizes to the cytosol in response to hypoxia; chronological aging factor that mediates lifespan extension by dietary restriction [Source:SGD;Acc:S000002742]
rna1287	gene1288	YDR335W	MSN5	1224	OG0002538	5.19499	62.1744	19.0165	Conserved	No_dupl	TRUE	13.9706	2640	1034	1	21	Karyopherin; involved in nuclear import and export of proteins, including import of replication protein A and export of Far1p and transcription factors Swi5p, Swi6p, Msn2p, and Pho4p; required for re-export of mature tRNAs after their retrograde import from the cytoplasm; exportin-5 homolog [Source:SGD;Acc:S000002743]
rna1288	gene1289	YDR336W	MRX8	314	OG0004099	9.69615	37.1191	5.54792	Conserved	No_dupl	TRUE	9.23567	676	268	1	1	Protein that associates with mitochondrial ribosome; sumoylated under stress conditions in a genome wide study; YDR336W is not an essential gene [Source:SGD;Acc:S000002744]
rna1289	gene1290	YDR337W	MRPS28	286	OG0002536	9.92441	111.88	43.5664	Conserved	No_dupl	TRUE	13.2867	615	245	1	3	Mitochondrial ribosomal protein of the small subunit [Source:SGD;Acc:S000002745]
rna129	gene129	YBL086C	-	466	OG0002091	9.08838	87.4548	10.9809	N7	No_dupl	TRUE	10.515	1002	398	4	7	Protein of unknown function; green fluorescent protein (GFP)-fusion protein localizes to the cell periphery [Source:SGD;Acc:S000000182]
rna1290	gene1291	YDR338C	-	695	OG0000526	5.16468	20.7367	6.27644	Conserved	No_dupl	TRUE	10.6475	1468	619	3	13	Putative protein of unknown function; member of the multi-drug and toxin extrusion (MATE) family of the multidrug/oligosaccharidyl-lipid/polysaccharide (MOP) exporter superfamily [Source:SGD;Acc:S000002746]
rna1291	gene1292	YDR339C	FCF1	189	OG0000853	9.86218	215.388	63.96	Conserved	No_dupl	TRUE	8.99471	405	164	2	4	Putative PINc domain nuclease; required for early cleavages of 35S pre-rRNA and maturation of 18S rRNA; component of the SSU (small subunit) processome involved in 40S ribosomal subunit biogenesis; copurifies with Faf1p [Source:SGD;Acc:S000002747]
rna1293	gene1294	YOR294W	RRS1	607	OG0000206	6.32496	205.796	178.899	Conserved	N4	FALSE	13.8386	1300	523	5	12	Essential protein that binds ribosomal protein L11; required for nuclear export of the 60S pre-ribosomal subunit during ribosome biogenesis; localizes to the nucleolus and in foci along nuclear periphery; cooperates with Ebp2p and Mps3p to mediate telomere clustering by binding Sir4p, but is not involved in telomere tethering; mouse homolog shows altered expression in Huntington's disease model m…
rna1297	gene1298	YDR346C	SVF1	481	OG0000635	4.4392	224.719	89.5841	N7	No_dupl	TRUE	20.3742	1057	388	2	13	Protein with a potential role in cell survival pathways; required for the diauxic growth shift; expression in mammalian cells increases survival under conditions inducing apoptosis; mutant has increased aneuploidy tolerance [Source:SGD;Acc:S000002754]
rna1298	gene1299	YDR347W	MRP1	321	OG0003780	9.1282	148.461	40.0814	Conserved	No_dupl	TRUE	11.5265	692	273	2	4	Mitochondrial ribosomal protein of the small subunit; MRP1 exhibits genetic interactions with PET122, encoding a COX3-specific translational activator, and with PET123, encoding a small subunit mitochondrial ribosomal protein [Source:SGD;Acc:S000002755]
rna13	gene13	YAL058W	CNE1	502	OG0004248	5.14969	36.4482	9.7505	Conserved	No_dupl	TRUE	13.1474	1088	420	11	12	Calnexin; integral membrane ER chaperone involved in folding and quality control of glycoproteins; chaperone activity is inhibited by Mpd1p, with which Cne1p interacts; 24% identical to mammalian calnexin; Ca+ binding not yet shown in yeast [Source:SGD;Acc:S000000054]
rna1300	gene1301	YDR349C	YPS7	596	OG0003779	4.79057	75.6389	16.4266	N6	No_dupl	TRUE	8.55705	1260	530	8	12	Putative GPI-anchored aspartic protease; member of the yapsin family of proteases involved in cell wall growth and maintenance; located in the cytoplasm and endoplasmic reticulum [Source:SGD;Acc:S000002757]
rna1302	gene1303	YDR350C	ATP22	684	OG0004041	9.29011	37.0107	3.43468	N6	No_dupl	TRUE	9.35673	1468	586	9	12	Specific translational activator for the mitochondrial ATP6 mRNA; Atp6p encodes a subunit of F1F0 ATP synthase; localized to the mitochondrial inner membrane [Source:SGD;Acc:S000002758]
rna1304	gene1305	YDR352W	YPQ2	317	OG0003530	4.91204	53.3248	22.8308	Conserved	No_dupl	TRUE	9.46372	666	287	3	12	Putative vacuolar membrane transporter for cationic amino acids; likely contributes to amino acid homeostasis by exporting cationic amino acids from the vacuole; member of the PQ-loop family, with seven transmembrane domains; mutant phenotype is functionally complemented by rat PQLC2 vacuolar transporter [Source:SGD;Acc:S000002760]
rna1306	gene1307	YDR354W	TRP4	380	OG0002105	6.17779	99.4308	33.3769	Conserved	No_dupl	TRUE	10.7895	807	335	0	12	Anthranilate phosphoribosyl transferase; transferase of the tryptophan biosynthetic pathway; catalyzes the phosphoribosylation of anthranilate; subject to the general control system of amino acid biosynthesis [Source:SGD;Acc:S000002762]
rna1307	gene1308	YDR356W	SPC110	944	OG0003528	6.65442	33.099	12.9067	Conserved	No_dupl	TRUE	20.5508	2042	792	6	16	Inner plaque spindle pole body (SPB) component; ortholog of human kendrin; gamma-tubulin small complex (gamma-TuSC) receptor that interacts with Spc98p to recruit the complex to the nuclear side of the SPB, connecting nuclear microtubules to the SPB; promotes gamma-TuSC assembly and oligomerization to initiate microtubule nucleation; interacts with Tub4p-complex and calmodulin; phosphorylated by …
rna1308	gene1309	YDR357C	CNL1	122	OG0003527	5.02148	225.657	36.4005	N6	No_dupl	TRUE	17.2131	270	98	1	0	Subunit of the BLOC-1 complex involved in endosomal maturation; interacts with Msb3p; null mutant is sensitive to drug inducing secretion of vacuolar cargo; green fluorescent protein (GFP)-fusion protein localizes to the cytoplasm [Source:SGD;Acc:S000002765]
rna131	gene131	YBL084C	CDC27	758	OG0002090	8.88259	27.3915	5.34216	Conserved	No_dupl	TRUE	7.65172	1632	644	5	10	Subunit of the Anaphase-Promoting Complex/Cyclosome (APC/C); APC/C is a ubiquitin-protein ligase required for degradation of anaphase inhibitors, including mitotic cyclins, during the metaphase/anaphase transition [Source:SGD;Acc:S000000180]
rna1310	gene1311	YDR359C	EAF1	982	OG0002103	9.10295	34.9398	6.33727	Conserved	No_dupl	TRUE	13.0346	2104	844	11	11	Component of the NuA4 histone acetyltransferase complex; acts as a platform for assembly of NuA4 subunits into the native complex; required for initiation of pre-meiotic DNA replication, likely due to its requirement for expression of IME1 [Source:SGD;Acc:S000002767]
rna1311	gene1312	YDR361C	BCP1	283	OG0002102	4.69493	123.06	70.6581	Conserved	No_dupl	TRUE	20.8481	618	233	1	4	Essential protein involved in nuclear export of Mss4p; Mss4p is a lipid kinase that generates phosphatidylinositol 4,5-biphosphate and plays a role in actin cytoskeleton organization and vesicular transport [Source:SGD;Acc:S000002769]
rna1312	gene1313	YDR362C	TFC6	672	OG0004039	6.15502	43.3551	8.65806	N6	No_dupl	TRUE	12.9464	1441	577	6	10	Subunit of RNA polymerase III transcription initiation factor complex; one of six subunits of RNA polymerase III transcription initiation factor complex (TFIIIC); part of TFIIIC TauB domain that binds BoxB promoter sites of tRNA and other genes; cooperates with Tfc3p in DNA binding; human homolog is TFIIIC-110 [Source:SGD;Acc:S000002770]
rna1313	gene1314	YDR363W	ESC2	456	OG0003524	4.96534	42.8207	7.00266	N6	No_dupl	TRUE	19.9561	1000	370	3	6	Sumo-like domain protein; prevents accumulation of toxic intermediates during replication-associated recombinational repair; roles in silencing, lifespan, chromatid cohesion and the intra-S-phase DNA damage checkpoint; RENi family member [Source:SGD;Acc:S000002771]
rna1315	gene1316	YDR363W-A	SEM1	89	OG0004660	4.16236	1574.75	286.167	N7	No_dupl	TRUE	28.0899	201	68	0	1	19S proteasome regulatory particle lid subcomplex component; role in Ub-dependent proteolysis and proteasome stability; involved in TREX-2 mediated mRNA export, and in the prevention of transcription-associated genome instability; ubiquitinated by Nedd4-like E3-ligase, Rsp5p; human ortholog DSS1, a BRCA1 binding protein implicated in cancer, complements the yeast null; drives trinucleotide repeat…
rna1316	gene1317	YDR364C	CDC40	455	OG0002097	6.72629	56.0329	8.42214	Conserved	No_dupl	TRUE	13.8462	989	378	3	4	Pre-mRNA splicing factor; important for catalytic step II of pre-mRNA splicing and plays a role in cell cycle progression, particularly at the G1/S phase transition; required for DNA synthesis during mitosis and meiosis; has WD repeats; thermosensitivity of the cdc40 null mutant is functionally complemented by a chimeric construct containing the N-terminal 156 amino acids of yeast Cdc40p fused to…
rna1317	gene1318	YDR365C	ESF1	628	OG0002096	5.14055	220.114	40.4138	Conserved	No_dupl	TRUE	23.2484	1378	508	1	11	Nucleolar protein involved in pre-rRNA processing; depletion causes severely decreased 18S rRNA levels [Source:SGD;Acc:S000002773]
rna132	gene132	YBL082C	ALG3	458	OG0002087	9.08202	40.755	13.1435	Conserved	No_dupl	TRUE	5.8952	981	395	1	9	Dolichol-P-Man dependent alpha(1-3) mannosyltransferase; involved in synthesis of dolichol-linked oligosaccharide donor for N-linked glycosylation of proteins; G353A missense mutation in human ortholog ALG3 implicated in carbohydrate deficient glycoprotein syndrome type IV, which is characterized by microcephaly, severe epilepsy, minimal psychomotor development, partial deficiency of sialic acids…
rna1320	gene1321	YDR366C	-	132	OG0005328	9.1534	2.80864	1.03288	N6	No_dupl	TRUE	5.30303	286	112	2	0	Putative protein of unknown function [Source:SGD;Acc:S000002774]
rna1321	gene1322	YDR367W	KEI1	221	OG0004506	8.21752	51.9268	43.1249	N7	No_dupl	TRUE	7.23982	473	192	2	3	Component of inositol phosphorylceramide (IPC) synthase; forms a complex with Aur1p and regulates its activity; required for IPC synthase complex localization to the Golgi; post-translationally processed by Kex2p; KEI1 is an essential gene [Source:SGD;Acc:S000002775]
rna1323	gene1324	YDR369C	XRS2	854	OG0003343	8.4115	17.7163	4.0633	N6	No_dupl	TRUE	13.466	1839	725	23	18	Protein required for DNA repair; component of the Mre11 complex, which is involved in double strand breaks, meiotic recombination, telomere maintenance, and checkpoint signaling [Source:SGD;Acc:S000002777]
rna1324	gene1325	YDR370C	DXO1	442	OG0003344	8.57134	64.2511	8.1699	Conserved	No_dupl	TRUE	11.7647	954	374	7	8	mRNA 5'-end-capping quality-control protein; has distributive, 5'-3' exoRNase activity; similar to Rai1p; [Source:SGD;Acc:S000002778]
rna1325	gene1326	YDR371W	CTS2	511	OG0003993	8.27706	53.3966	8.44745	Conserved	No_dupl	TRUE	11.3503	1115	420	4	10	Putative chitinase; functionally complements A. gossypii cts2 mutant sporulation defect [Source:SGD;Acc:S000002779]
rna1326	gene1327	YDR372C	VPS74	345	OG0001776	5.0162	187.215	70.9284	Conserved	No_dupl	TRUE	16.5217	736	301	3	5	Golgi phosphatidylinositol-4-kinase effector and PtdIns4P sensor; interacts with the cytosolic domains of cis and medial glycosyltransferases, and in the PtdIns4P-bound state mediates the targeting of these enzymes to the Golgi; interacts with the catalytic domain of Sac1p, the major cellular PtdIns4P phosphatase, to direct dephosphosphorylation of the Golgi pool of PtdIns4P; tetramerization requ…
rna1327	gene1328	YDR373W	FRQ1	190	OG0003346	4.87969	250.425	72.9525	Conserved	No_dupl	TRUE	16.8421	416	156	0	2	N-myristoylated calcium-binding protein; may have a role in intracellular signaling through its regulation of the phosphatidylinositol 4-kinase Pik1p; member of the recoverin/frequenin branch of the EF-hand superfamily; human NCS1 functionally complements the heat sensitivity of a frq1 ts mutant [Source:SGD;Acc:S000002781]
rna1328	gene1329	YDR374C	PHO92	306	OG0003347	9.01749	0.339352	0.373653	Conserved	No_dupl	TRUE	12.4183	667	253	3	4	Posttranscriptional regulator of phosphate metabolism; facilitates PHO4 mRNA degradation by interacting with Pop2p; regulates PHO4 mRNA stability by binding to PHO4's 3'UTR in a phosphate-dependent manner; contains highly conserved YTH (YT521-B Homology) domain that exhibits RNA-binding activity; human homolog YTHDF2 can complement yeast null mutant [Source:SGD;Acc:S000002782]
rna1329	gene1330	YDR374W-A	WIP1	89	OG0004895	4.66234	78.4454	38.7054	N6	No_dupl	TRUE	17.9775	187	82	0	1	Kinetochore localized protein of unknown function; interacts with Cnn1p (CENP-T); orthologous to human centromere constitutive-associated network (CCAN) subunit CENP-W and fission yeast new1 [Source:SGD;Acc:S000113553]
rna133	gene133	YBL081W	-	368	OG0003517	8.56524	104.726	15.0987	N6	No_dupl	TRUE	3.53261	800	306	2	6	Non-essential protein of unknown function; null mutation results in a decrease in plasma membrane electron transport [Source:SGD;Acc:S000000177]
rna1330	gene1331	YDR375C	BCS1	456	OG0001779	8.83521	59.351	13.7441	Conserved	No_dupl	TRUE	10.9649	983	387	1	5	Protein translocase and chaperone required for Complex III assembly; member of the AAA ATPase family; forms a homo-oligomeric complex in the mitochondrial inner membrane that translocates the C-terminal domain of Rip1p from the matrix across the inner membrane and delivers it to an assembly intermediate of respiratory Complex III; also required for assembly of the Qcr10p subunit; mutation is func…
rna1331	gene1332	YDR376W	ARH1	493	OG0001781	9.00916	49.4715	11.7053	Conserved	No_dupl	TRUE	12.5761	1063	418	6	6	Oxidoreductase of the mitochondrial inner membrane; involved in cytoplasmic and mitochondrial iron homeostasis and required for activity of Fe-S cluster-containing enzymes; one of the few mitochondrial proteins essential for viability [Source:SGD;Acc:S000002784]
rna1332	gene1333	YDR377W	ATP17	101	OG0004225	10.1024	172.352	196.534	N7	No_dupl	TRUE	4.9505	217	88	0	3	Subunit f of the F0 sector of mitochondrial F1F0 ATP synthase; F1F0 ATP synthase is a large, evolutionarily conserved enzyme complex required for ATP synthesis [Source:SGD;Acc:S000002785]
rna1333	gene1334	YDR378C	LSM6	86	OG0004358	5.69987	346.741	213.735	Conserved	No_dupl	TRUE	10.4651	188	72	2	2	Lsm (Like Sm) protein; part of heteroheptameric complexes (Lsm2p-7p and either Lsm1p or 8p): cytoplasmic Lsm1p complex involved in mRNA decay; nuclear Lsm8p complex part of U6 snRNP and possibly involved in processing tRNA, snoRNA, and rRNA [Source:SGD;Acc:S000002786]
rna1335	gene1336	YDR379C-A	SDH6	79	OG0004359	10.0684	94.3081	28.2828	Conserved	No_dupl	TRUE	8.86076	170	69	0	3	Mitochondrial protein involved in assembly of succinate dehydrogenase; has a role in maturation of the Sdh2p subunit; member of the LYR protein family; mutations in human ortholog SDHAF1 are associated with infantile leukoencephalopathy [Source:SGD;Acc:S000007605]
rna1336	gene1337	YDR380W	ARO10	635	OG0003994	6.09826	15.3712	6.44341	Conserved	No_dupl	TRUE	11.0236	1369	538	0	7	Phenylpyruvate decarboxylase; catalyzes decarboxylation of phenylpyruvate to phenylacetaldehyde, which is the first specific step in the Ehrlich pathway; involved in protein N-terminal Met and Ala catabolism [Source:SGD;Acc:S000002788]
rna1337	gene1338	YDR381W	YRA1	226	OG0004494	11.327	487.007	352.284	Conserved	No_dupl	TRUE	9.73451	472	208	0	1	Nuclear polyadenylated RNA-binding protein; required for export of poly(A)+ mRNA from the nucleus; proposed to couple mRNA export with 3' end processing via its interactions with Mex67p and Pcf11p; interacts with DBP2; inhibits the helicase activity of Dbp2; functionally redundant with Yra2p, another REF family member [Source:SGD;Acc:S000002789]
rna1338	gene1339	YDR381C-A	-	114	OG0004641	9.74827	161.907	19.4918	N6	No_dupl	TRUE	11.4035	246	98	1	0	Protein of unknown function; localized to the mitochondrial outer membrane [Source:SGD;Acc:S000007650]
rna1339	gene1340	YDR382W	RPP2B	110	OG0001783	4.10772	1682.68	3209.83	Conserved	No_dupl	TRUE	20.9091	232	100	0	0	Ribosomal protein P2 beta; a component of the ribosomal stalk, which is involved in the interaction between translational elongation factors and the ribosome; free (non-ribosomal) P2 stimulates the phosphorylation of the eIF2 alpha subunit (Sui2p) by Gcn2p; regulates the accumulation of P1 (Rpp1Ap and Rpp1Bp) in the cytoplasm [Source:SGD;Acc:S000002790]
rna134	gene134	YBL080C	PET112	541	OG0002085	7.28109	25.3591	4.06444	Conserved	No_dupl	TRUE	12.0148	1159	466	6	12	Subunit of the trimeric GatFAB AmidoTransferase(AdT) complex; involved in the formation of Q-tRNAQ; mutation is functionally complemented by the bacterial GatB ortholog [Source:SGD;Acc:S000000176]
rna1340	gene1341	YDR383C	NKP1	238	OG0003995	4.52422	47.6859	8.54141	N6	No_dupl	TRUE	20.5882	512	204	1	11	Central kinetochore protein and subunit of the Ctf19 complex; mutants have elevated rates of chromosome loss; orthologous to fission yeast kinetochore protein fta4 [Source:SGD;Acc:S000002791]
rna1341	gene1342	YDR384C	ATO3	275	OG0000173	4.57447	89.5213	110.485	Conserved	N4	TRUE	7.27273	581	246	0	4	Plasma membrane protein, putative ammonium transporter; regulation pattern suggests a possible role in export of ammonia from the cell; phosphorylated in mitochondria; member of the TC 9.B.33 YaaH family of putative transporters [Source:SGD;Acc:S000002792]
rna1343	gene1344	YDR386W	MUS81	632	OG0001785	8.69171	31.1942	4.68641	Conserved	No_dupl	TRUE	14.0823	1370	528	0	8	Subunit of structure-specific Mms4p-Mus81p endonuclease; cleaves branched DNA; involved in DNA repair, replication fork stability, and joint molecule formation/resolution during meiotic recombination; promotes template switching during break-induced replication (BIR), causing non-reciprocal translocations (NRTs); helix-hairpin-helix protein; phosphorylation of non-catalytic subunit Mms4p by Cdc28…
rna1344	gene1345	YDR387C	CIN10	555	OG0003349	8.41902	37.5231	4.27579	Conserved	No_dupl	TRUE	6.84685	1166	501	4	8	Putative transporter; member of the sugar porter family; non-essential gene; overexpression results in elevated colony sectoring, an indicator of chromosomal instability [Source:SGD;Acc:S000002795]
rna1345	gene1346	YDR388W	RVS167	482	OG0001786	5.76641	286.078	109.724	Conserved	No_dupl	TRUE	10.9959	1027	421	1	7	Calmodulin-binding actin-associated protein; roles in endocytic membrane tabulation and constriction, and exocytosis; N-BAR domain protein that interacts with Rvs161p to regulate actin cytoskeleton, endocytosis, and viability following starvation or osmotic stress; recruited to bud tips by Gyl1p and Gyp5p during polarized growth; homolog of mammalian amphiphysin [Source:SGD;Acc:S000002796]
rna1347	gene1348	YDR390C	UBA2	636	OG0000653	4.99597	97.487	18.1882	Conserved	No_dupl	TRUE	14.3082	1369	541	4	18	Subunit of heterodimeric nuclear SUMO activating enzyme E1 with Aos1p; activates Smt3p (SUMO) before its conjugation to proteins (sumoylation), which may play a role in protein targeting; essential for viability [Source:SGD;Acc:S000002798]
rna1349	gene1350	YDR391C	-	232	OG0000154	6.00725	57.5445	17.151	N7	N4	TRUE	13.3621	503	195	3	4	Putative protein of unknown function; possibly involved in zinc homeostasis; Bdf1p-dependent transcription induced by salt stress; green fluorescent protein (GFP)-fusion protein localizes to both the cytoplasm and the nucleus [Source:SGD;Acc:S000002799]
rna1350	gene1351	YDR392W	SPT3	337	OG0001790	7.76186	90.4112	14.0325	Conserved	No_dupl	TRUE	16.0237	736	277	0	4	Subunit of the SAGA and SAGA-like transcriptional regulatory complexes; interacts with Spt15p to activate transcription of some RNA polymerase II-dependent genes, also functions to inhibit transcription at some promoters; relocalizes to the cytosol in response to hypoxia [Source:SGD;Acc:S000002800]
rna1351	gene1352	YDR393W	SHE9	456	OG0001227	9.01043	66.7891	6.6492	N7	No_dupl	TRUE	14.2544	985	385	10	13	Protein required for normal mitochondrial morphology; mitochondrial inner membrane protein; may be involved in fission of the inner membrane; forms a homo-oligomeric complex [Source:SGD;Acc:S000002801]
rna1352	gene1353	YDR394W	RPT3	428	OG0001228	5.38357	246.704	95.7253	Conserved	No_dupl	TRUE	14.9533	903	383	0	6	ATPase of the 19S regulatory particle of the 26S proteasome; one of ATPases of the regulatory particle; involved in the degradation of ubiquitinated substrates; substrate of N-acetyltransferase B [Source:SGD;Acc:S000002802]
rna1353	gene1354	YDR395W	SXM1	944	OG0003925	4.61185	83.1269	44.6199	Conserved	No_dupl	TRUE	14.6186	2023	811	2	23	Nuclear transport factor (karyopherin); involved in protein transport between the cytoplasm and nucleoplasm; similar to Nmd5p, Cse1p, Lph2p, and the human cellular apoptosis susceptibility protein, CAS1 [Source:SGD;Acc:S000002803]
rna1354	gene1355	YDR397C	NCB2	146	OG0002981	4.8907	157.335	73.7789	Conserved	No_dupl	TRUE	19.1781	319	121	0	4	Subunit of a heterodimeric NC2 transcription regulator complex; complex binds to TBP and can repress transcription by preventing preinitiation complex assembly or stimulate activated transcription; homologous to human NC2beta; complex also includes Bur6p [Source:SGD;Acc:S000002805]
rna1355	gene1356	YDR398W	UTP5	643	OG0001230	4.83054	103.888	26.7685	Conserved	No_dupl	TRUE	15.5521	1374	557	3	14	Subunit of U3-containing Small Subunit (SSU) processome complex; involved in production of 18S rRNA and assembly of small ribosomal subunit [Source:SGD;Acc:S000002806]
rna1356	gene1357	YDR399W	HPT1	221	OG0002982	5.4636	164.457	69.6199	N6	No_dupl	TRUE	15.3846	476	189	0	3	Dimeric hypoxanthine-guanine phosphoribosyltransferase; catalyzes the transfer of the phosphoribosyl portion of 5-phosphoribosyl-alpha-1-pyrophosphate to a purine base (either guanine or hypoxanthine) to form pyrophosphate and a purine nucleotide (either guanosine monophosphate or inosine monophosphate); mutations in the human homolog HPRT1 can cause Lesch-Nyhan syndrome and Kelley-Seegmiller syn…
rna1357	gene1358	YDR400W	URH1	340	OG0000588	5.21552	62.6664	31.8136	Conserved	No_dupl	TRUE	12.3529	738	284	4	6	Uridine nucleosidase (uridine-cytidine N-ribohydrolase); cleaves N-glycosidic bonds in nucleosides; involved in the pyrimidine salvage and nicotinamide riboside salvage pathways [Source:SGD;Acc:S000002808]
rna1358	gene1359	YDR402C	DIT2	489	OG0002983	8.9006	1.90364	0.0477766	Conserved	No_dupl	TRUE	10.4294	1048	421	3	5	N-formyltyrosine oxidase; sporulation-specific microsomal enzyme involved in the production of N,N-bisformyl dityrosine required for spore wall maturation, homologous to cytochrome P-450s; SWAT-GFP and mCherry fusion proteins localize to the endoplasmic reticulum and vacuole respectively [Source:SGD;Acc:S000002810]
rna1359	gene1360	YDR403W	DIT1	536	OG0002984	6.08104	7.05188	1.22066	N6	No_dupl	TRUE	13.9925	1159	451	6	16	Sporulation-specific enzyme required for spore wall maturation; involved in the production of a soluble LL-dityrosine-containing precursor of the spore wall; transcripts accumulate at the time of prospore enclosure [Source:SGD;Acc:S000002811]
rna136	gene136	YBL078C	ATG8	117	OG0003516	9.16104	119.786	45.4918	Conserved	No_dupl	TRUE	14.5299	255	98	0	0	Component of autophagosomes and Cvt vesicles; regulator of Atg1p, targets it to autophagosomes; binds the Atg1p-Atg13p complex, triggering its vacuolar degradation; unique ubiquitin-like protein whose conjugation target is lipid phosphatidylethanolamine (PE); Atg8p-PE is anchored to membranes, is involved in phagophore expansion, and may mediate membrane fusion during autophagosome formation; dec…
rna1360	gene1361	YDR404C	RPB7	171	OG0001231	7.66677	181.88	75.7983	Conserved	No_dupl	TRUE	10.5263	368	147	0	2	RNA polymerase II subunit B16; forms dissociable heterodimer with Rpb4p; Rpb4/7 dissociates from RNAPII as Ser2 CTD phosphorylation increases; Rpb4/7 regulates cellular lifespan via mRNA decay process; involved in recruitment of 3'-end processing factors to transcribing RNA polymerase II complex, export of mRNA to cytoplasm under stress conditions; also involved in translation initiation [Source:…
rna1361	gene1362	YDR405W	MRP20	263	OG0001003	9.44984	142.35	37.6741	Conserved	No_dupl	TRUE	12.9278	571	220	1	1	Mitochondrial ribosomal protein of the large subunit [Source:SGD;Acc:S000002813]
rna1363	gene1364	YDR407C	TRS120	1289	OG0000782	7.45458	37.3809	7.13204	Conserved	No_dupl	TRUE	11.1715	2777	1092	6	17	Component of transport protein particle (TRAPP) complex II; TRAPPII is a multimeric guanine nucleotide-exchange factor for the GTPase Ypt1p, regulating intra-Golgi and endosome-Golgi traffic [Source:SGD;Acc:S000002815]
rna1364	gene1365	YDR408C	ADE8	214	OG0000780	5.98233	141.374	59.7757	Conserved	No_dupl	TRUE	12.6168	455	189	1	2	Phosphoribosyl-glycinamide transformylase; catalyzes a step in the 'de novo' purine nucleotide biosynthetic pathway [Source:SGD;Acc:S000002816]
rna1365	gene1366	YDR409W	SIZ1	904	OG0000095	6.46874	25.1491	5.42257	Conserved	N6	TRUE	10.9513	1943	771	11	11	SUMO E3 ligase; promotes attachment of small ubiquitin-related modifier sumo (Smt3p) to primarily cytoplasmic proteins; regulates Rsp5p ubiquitin ligase activity and is in turn itself regulated by Rsp5p; required for sumoylation of septins and histone H3 variant Cse4p, a prerequisite for STUbL-mediated Ub-dependent degradation; localizes to the septin ring; acts as an adapter between E2, Ubc9p an…
rna1366	gene1367	YDR410C	STE14	239	OG0000779	7.77233	81.7196	29.5972	Conserved	No_dupl	TRUE	8.3682	514	205	1	1	Farnesyl cysteine-carboxyl methyltransferase; mediates the carboxyl methylation step during C-terminal CAAX motif processing of a-factor and RAS proteins in the endoplasmic reticulum, localizes to the ER membrane [Source:SGD;Acc:S000002818]
rna1367	gene1368	YDR411C	DFM1	341	OG0000510	9.62893	124.052	32.1261	Conserved	No_dupl	TRUE	4.39883	726	299	3	10	Endoplasmic reticulum (ER) localized protein; involved in ER-associated protein degradation (ERAD), ER stress, and homeostasis; interacts with components of ERAD-L and ERAD-C and Cdc48p; derlin-like family member similar to Der1p [Source:SGD;Acc:S000002819]
rna1368	gene1369	YDR412W	RRP17	235	OG0000778	9.36902	243.811	45.3678	Conserved	No_dupl	TRUE	19.5745	511	196	0	4	Component of the pre-60S pre-ribosomal particle; required for cell viability under standard (aerobic) conditions but not under anaerobic conditions; exonuclease required for 5' end processing of pre-60S ribosomal RNA [Source:SGD;Acc:S000002820]
rna1369	gene1370	YDR414C	ERD1	362	OG0000509	9.38084	45.9401	10.6041	Conserved	No_dupl	TRUE	7.73481	773	315	2	3	Predicted membrane protein required for lumenal ER protein retention; mutants secrete the endogenous ER protein, BiP (Kar2p) [Source:SGD;Acc:S000002822]
rna137	gene137	YBL076C	ILS1	1072	OG0002084	5.74225	174.018	227.958	Conserved	No_dupl	TRUE	14.6455	2294	924	2	17	Cytoplasmic isoleucine-tRNA synthetase; target of the G1-specific inhibitor reveromycin A [Source:SGD;Acc:S000000172]
rna1370	gene1371	YDR415C	-	374	OG0003857	5.4759	63.2323	19.9598	Conserved	No_dupl	TRUE	13.1016	809	315	3	11	Putative aminopeptidase; SWAT-GFP fusion protein localizes to the endoplasmic reticulum and vacuole, while mCherry fusion localizes to the vacuole [Source:SGD;Acc:S000002823]
rna1371	gene1372	YDR416W	SYF1	859	OG0000776	5.16743	24.5916	5.82541	Conserved	No_dupl	TRUE	15.1339	1856	723	9	12	Member of the NineTeen Complex (NTC); that contains Prp19p and stabilizes U6 snRNA in catalytic forms of the spliceosome containing U2, U5, and U6 snRNAs; null mutant has splicing defect and arrests in G2/M; relocalizes to the cytosol in response to hypoxia; homologs in human and C. elegans [Source:SGD;Acc:S000002824]
rna1373	gene1374	YDR419W	RAD30	632	OG0000773	8.5255	35.0485	4.88921	Conserved	No_dupl	TRUE	13.1329	1366	532	3	10	DNA polymerase eta; involved in translesion synthesis during post-replication repair; catalyzes the synthesis of DNA opposite cyclobutane pyrimidine dimers and other lesions; involved in formation of post-replicative damage-induced genome-wide cohesion; may also have a role in protection against mitochondrial mutagenesis; mutations in human pol eta are responsible for XPV [Source:SGD;Acc:S0000028…
rna1375	gene1376	YDR420W	HKR1	1802	OG0002687	4.70504	12.6327	2.68123	N6	No_dupl	TRUE	8.37958	3797	1611	21	6	Mucin family member that functions as an osmosensor in the HOG pathway; large, highly glycosylated protein that functions redundantly with Msb2p in Sho1p-mediated osmostresss induction of the HOG signaling pathway; cytoplasmic domain interacts with Ahk1p a scaffold protein that prevents cross talk with the Kss1p MAPK of the filamentous growth pathway; mutant displays defects in beta-1,3 glucan sy…
rna1376	gene1377	YDR421W	ARO80	950	OG0003856	5.92403	21.8283	3.77128	N6	No_dupl	TRUE	13.7895	2042	810	12	12	Zinc finger transcriptional activator of the Zn2Cys6 family; activates transcription of aromatic amino acid catabolic genes in the presence of aromatic amino acids [Source:SGD;Acc:S000002829]
rna1377	gene1378	YDR422C	SIP1	815	OG0004145	6.10275	35.9206	11.3352	Conserved	No_dupl	TRUE	12.7607	1749	698	7	5	Alternate beta-subunit of the Snf1p kinase complex; may confer substrate specificity; vacuolar protein containing KIS (Kinase-Interacting Sequence) and ASC (Association with Snf1 kinase Complex) domains involved in protein interactions [Source:SGD;Acc:S000002830]
rna1379	gene1380	YDR424C	DYN2	92	OG0004587	7.92566	238.712	83.529	Conserved	No_dupl	TRUE	13.0435	201	77	1	1	Cytoplasmic light chain dynein, microtubule motor protein; required for intracellular transport and cell division; involved in mitotic spindle positioning; forms complex with dynein intermediate chain Pac11p that promotes Dyn1p homodimerization, potentiates motor processivity; Dyn2p-Pac11p complex important for interaction of dynein motor complex with dynactin complex; acts as molecular glue to d…
rna1380	gene1381	YDR425W	SNX41	625	OG0000921	6.52812	41.8845	7.6963	N7	No_dupl	TRUE	10.56	1350	527	2	6	Sorting nexin; involved in the retrieval of late-Golgi SNAREs from the post-Golgi endosome to the trans-Golgi network; interacts with Snx4p [Source:SGD;Acc:S000002833]
rna1381	gene1382	YDR427W	RPN9	393	OG0000539	5.50688	237.94	101.919	Conserved	No_dupl	TRUE	14.7583	846	335	1	6	Non-ATPase regulatory subunit of the 26S proteasome; similar to putative proteasomal subunits in other species; null mutant is temperature sensitive and exhibits cell cycle and proteasome assembly defects; protein abundance increases in response to DNA replication stress; relocalizes to the cytosol in response to hypoxia [Source:SGD;Acc:S000002835]
rna1382	gene1383	YDR428C	BNA7	261	OG0004293	5.17297	43.8049	21.0069	Conserved	No_dupl	TRUE	12.2605	563	222	3	1	Formylkynurenine formamidase; involved in the de novo biosynthesis of NAD from tryptophan via kynurenine [Source:SGD;Acc:S000002836]
rna1383	gene1384	YDR429C	TIF35	274	OG0000922	6.4164	428.107	223.3	Conserved	No_dupl	TRUE	16.0584	583	241	1	0	eIF3g subunit of the eukaryotic translation initiation factor 3 (eIF3); subunit of the core complex of eIF3; is essential for translation; stimulates resumption of ribosomal scanning during translation reinitiation; eIF3 is also involved in programmed stop codon readthrough [Source:SGD;Acc:S000002837]
rna1384	gene1385	YDR430C	CYM1	989	OG0000924	5.97581	48.0721	22.2317	Conserved	No_dupl	TRUE	12.9424	2114	855	1	14	Lysine-specific metalloprotease of the pitrilysin family; metalloprotease of the intermembrane space; degrades proteins and presequence peptides cleaved from imported proteins; required for normal mitochondrial morphology [Source:SGD;Acc:S000002838]
rna1385	gene1386	YDR432W	NPL3	414	OG0000925	5.38013	379.284	346.752	Conserved	No_dupl	TRUE	14.4928	863	381	2	1	RNA-binding protein; promotes elongation, regulates termination, and carries poly(A) mRNA from nucleus to cytoplasm; represses translation initiation by binding eIF4G; required for pre-mRNA splicing; interacts with E3 ubiquitin ligase Bre1p, linking histone ubiquitination to mRNA processing; may have role in telomere maintenance; dissociation from mRNAs promoted by Mtr10p; phosphorylated by Sky1p…
rna1386	gene1387	YDR434W	GPI17	534	OG0000927	4.68992	64.7684	29.6263	Conserved	No_dupl	TRUE	12.5468	1145	459	1	12	Transmembrane protein; subunit of the glycosylphosphatidylinositol transamidase complex that adds GPIs to newly synthesized proteins; human PIG-S homolog [Source:SGD;Acc:S000002842]
rna1387	gene1388	YDR435C	PPM1	328	OG0000929	6.96032	41.5634	16.1703	Conserved	No_dupl	TRUE	11.8902	707	279	8	11	Carboxyl methyltransferase; methylates the C terminus of the protein phosphatase 2A catalytic subunit (Pph21p or Pph22p), which is important for complex formation with regulatory subunits; required for methionine to inhibit autophagy and promote growth [Source:SGD;Acc:S000002843]
rna1388	gene1389	YDR436W	PPZ2	710	OG0000016	9.37006	30.8185	6.61158	Conserved	N4	TRUE	10.4225	1503	629	1	8	Serine/threonine protein phosphatase Z, isoform of Ppz1p; involved in regulation of potassium transport, which affects osmotic stability, cell cycle progression, and halotolerance [Source:SGD;Acc:S000002844]
rna1389	gene1390	YDR437W	GPI19	140	OG0002788	4.15525	34.6755	8.65857	N6	No_dupl	TRUE	12.1429	304	118	1	2	Subunit of GPI-GlcNAc transferase involved in synthesis of GlcNAc-PI; N-acetylglucosaminyl phosphatidylinositol (GlcNAc-PI) is the first intermediate in glycosylphosphatidylinositol (GPI) anchor synthesis; shares similarity with mammalian PIG-P [Source:SGD;Acc:S000002845]
rna139	gene139	YBL074C	AAR2	355	OG0002083	4.90791	15.5169	7.54266	Conserved	No_dupl	TRUE	16.0563	790	277	1	5	Component of the U5 snRNP complex; required for splicing of U3 precursors; originally described as a splicing factor specifically required for splicing pre-mRNA of the MATa1 cistron [Source:SGD;Acc:S000000170]
rna1391	gene1392	YDR439W	LRS4	347	OG0002791	9.54416	46.667	7.64878	N6	No_dupl	TRUE	13.2565	740	303	1	8	Nucleolar protein that forms a complex with Csm1p; and then Mam1p at kinetochores during meiosis I to mediate accurate homolog segregation; required for condensin recruitment to the replication fork barrier site and rDNA repeat segregation [Source:SGD;Acc:S000002847]
rna1392	gene1393	YDR440W	DOT1	582	OG0002792	9.15359	42.5426	8.17962	Conserved	No_dupl	TRUE	11.6838	1255	493	3	10	Nucleosomal histone H3-Lys79 methylase; methylation is required for telomeric silencing, meiotic checkpoint control, and DNA damage response [Source:SGD;Acc:S000002848]
rna1394	gene1395	YDR443C	SSN2	1420	OG0002795	5.47911	13.0484	3.65765	N6	No_dupl	TRUE	12.4648	3071	1191	6	26	Subunit of the RNA polymerase II mediator complex; associates with core polymerase subunits to form the RNA polymerase II holoenzyme; required for stable association of Srb10p-Srb11p kinase; essential for transcriptional regulation [Source:SGD;Acc:S000002851]
rna1395	gene1396	YDR444W	-	687	OG0002796	8.29779	46.1849	5.24184	Conserved	No_dupl	TRUE	12.9549	1484	579	4	10	Putative hydrolase acting on ester bonds [Source:SGD;Acc:S000002852]
rna1397	gene1398	YDR446W	ECM11	302	OG0002797	8.21141	1.19941	0.155297	N6	No_dupl	TRUE	14.9007	656	252	5	5	Meiosis-specific protein; component of the Synaptonemal Complex (SC) along with Gmc2p; required for efficient crossover formation and for the efficient loading of the SC transverse filament protein, Zip1p; is SUMOlytaed in a Gmc2p manner, and SUMOylation is required for its function in meiosis; GFP fusion protein is present in discrete clusters in the nucleus throughout mitosis; may be involved i…
rna1399	gene1400	YDR448W	ADA2	434	OG0000932	6.22776	60.4367	13.1099	Conserved	No_dupl	TRUE	15.2074	942	362	1	2	Transcription coactivator; component of the ADA and SAGA transcriptional adaptor/HAT (histone acetyltransferase) complexes [Source:SGD;Acc:S000002856]
rna1400	gene1401	YDR449C	UTP6	440	OG0000933	9.03284	73.9151	24.7801	Conserved	No_dupl	TRUE	13.1818	956	366	1	1	Nucleolar protein; component of the small subunit (SSU) processome containing the U3 snoRNA that is involved in processing of pre-18S rRNA [Source:SGD;Acc:S000002857]
rna1403	gene1404	YDR452W	PPN1	674	OG0000934	6.42385	186.456	31.6666	Conserved	No_dupl	TRUE	15.5786	1469	555	6	11	Dual endo- and exopolyphosphatase with a role in phosphate metabolism; acts as both an endopolyphosphatase cleaving long chains of polyphosphate distributively to generate shorter polymer chains and as an exopolyphosphatase catalyzing the hydrolysis of terminal phosphate from polyphosphate; localizes to the vacuole, nucleus and cytosol; functions as a homodimer; relocalizes from vacuole to cytopl…
rna1405	gene1406	YDR454C	GUK1	187	OG0000936	6.62749	413.477	358.978	Conserved	No_dupl	TRUE	13.9037	401	162	0	3	Guanylate kinase; converts GMP to GDP; required for growth and mannose outer chain elongation of cell wall N-linked glycoproteins [Source:SGD;Acc:S000002862]
rna1406	gene1407	YDR456W	NHX1	633	OG0000937	4.66452	66.509	26.0636	Conserved	No_dupl	TRUE	9.3207	1347	554	3	14	Na+/H+ and K+/H+ exchanger; required for intracellular sequestration of Na+ and K+; located in the vacuole and late endosome compartments; required for osmotolerance to acute hypertonic shock and for vacuolar fusion; ortholog of human NHE9, which is linked to autism [Source:SGD;Acc:S000002864]
rna1407	gene1408	YDR457W	TOM1	3268	OG0000938	5.05592	19.2914	16.3222	Conserved	No_dupl	TRUE	15.4835	7004	2802	5	27	E3 ubiquitin ligase of the hect-domain class; has a role in mRNA export from the nucleus and may regulate transcriptional coactivators; involved in degradation of excess histones; interacts with Dia2p and is required for Dia2p degradation; required to target Cdc6p for ubiquitin-mediated destruction during G1 phase [Source:SGD;Acc:S000002865]
rna1409	gene1410	YDR459C	PFA5	374	OG0001519	8.68407	47.5906	3.44291	Conserved	No_dupl	TRUE	8.55615	811	313	0	6	Palmitoyltransferase with autoacylation activity; likely functions in pathway(s) outside Ras; member of a family of putative palmitoyltransferases containing an Asp-His-His-Cys-cysteine rich (DHHC-CRD) domain [Source:SGD;Acc:S000002867]
rna1410	gene1411	YDR460W	TFB3	321	OG0001368	5.86088	95.1519	15.8457	Conserved	No_dupl	TRUE	18.6916	701	264	1	6	Subunit of TFIIH and nucleotide excision repair factor 3 complexes; involved in transcription initiation, required for nucleotide excision repair; ring finger protein similar to mammalian CAK and TFIIH subunit [Source:SGD;Acc:S000002868]
rna1411	gene1412	YDR461W	MFA1	36	OG0004706	7.88379	8.64356	3.54321	N6	N0	TRUE	11.1111	81	29	0	1	Mating pheromone a-factor; made by a cells; interacts with alpha cells to induce cell cycle arrest and other responses leading to mating; biogenesis involves C-terminal modification, N-terminal proteolysis, and export; also encoded by MFA2 [Source:SGD;Acc:S000002869]
rna1412	gene1413	YDR461C-A	-	80	OG0005398	6.27456	69.1848	47.6447	N6	No_dupl	TRUE	16.25	175	67	1	1	Putative protein of unknown function [Source:SGD;Acc:S000087209]
rna1413	gene1414	YDR462W	MRPL28	147	OG0001369	10.495	155.715	70.1524	N7	No_dupl	TRUE	8.16327	313	130	2	0	Mitochondrial ribosomal protein of the large subunit; protein abundance increases in response to DNA replication stress [Source:SGD;Acc:S000002870]
rna1415	gene1416	YDR464W	SPP41	1435	OG0001800	8.93237	31.4873	6.65308	N7	No_dupl	TRUE	16.446	3083	1224	15	29	Protein of unknown function; involved in negative regulation of expression of spliceosome components PRP4 and PRP3; relocalizes to the cytosol in response to hypoxia [Source:SGD;Acc:S000002872]
rna1416	gene1417	YDR465C	RMT2	412	OG0001798	4.43761	156.861	32.8994	Conserved	No_dupl	TRUE	18.932	892	346	3	7	Arginine N5 methyltransferase; methylates ribosomal protein Rpl12 (L12) on Arg67; relative distribution to the nucleus increases upon DNA replication stress [Source:SGD;Acc:S000002873]
rna1417	gene1418	YDR466W	PKH3	898	OG0003356	9.52359	50.4776	7.01534	Conserved	No_dupl	TRUE	9.1314	1929	767	6	11	Protein kinase with similarity to mammalian PDK1 and yeast Pkh1p/Phk2p; yeast Pkh1p and Pkh2p are two redundant upstream activators of Pkc1p; identified as a multicopy suppressor of a pkh1 pkh2 double mutant [Source:SGD;Acc:S000002874]
rna1418	gene1419	YDR468C	TLG1	224	OG0001796	4.48177	237.587	38.3828	Conserved	No_dupl	TRUE	20.0893	493	181	2	0	Essential t-SNARE that mediates fusion of vesicles with the late Golgi; forms a complex with Tlg2p and Vti1p; mediates fusion of endosome-derived vesicles with the late Golgi; binds the docking complex VFT (Vps fifty-three) through interaction with Vps51p [Source:SGD;Acc:S000002876]
rna1419	gene1420	YDR469W	SDC1	175	OG0001795	4.71255	163.526	29.057	Conserved	No_dupl	TRUE	16	386	141	1	0	Subunit of the COMPASS (Set1C) complex; COMPASS methylates lysine 4 of histone H3 and is required in chromatin silencing at telomeres; contains a Dpy-30 domain that mediates interaction with Bre2p; similar to C. elegans and human DPY-30 [Source:SGD;Acc:S000002877]
rna142	gene142	YBL071C-B	-	32	OG0006325	9.4302	13.4356	0.851291	N0	No_dupl	TRUE	3.125	71	27	0	0	Putative protein of unknown function; identified by gene-trapping, microarray-based expression analysis, and genome-wide homology searching [Source:SGD;Acc:S000028597]
rna1420	gene1421	YDR470C	UGO1	502	OG0001794	6.37184	41.8911	15.1493	Conserved	No_dupl	TRUE	11.3546	1085	423	4	8	Outer membrane component of the mitochondrial fusion machinery; binds to Fzo1p and Mgm1p to link these two GTPases during mitochondrial fusion; involved in fusion of both the outer and inner membranes; facilitates dimerization of Fzo1p during fusion; import into the outer membrane is mediated by Tom70p and Mim1p; has similarity to carrier proteins but likely not a transporter; similar to human SL…
rna1423	gene1424	YDR472W	TRS31	283	OG0003355	7.01087	105.759	22.0916	Conserved	No_dupl	TRUE	9.89399	604	247	2	5	Core component of transport protein particle (TRAPP) complexes I-III; TRAPP complexes are related multimeric guanine nucleotide-exchange factor for the GTPase Ypt1p, regulating ER-Golgi traffic (TRAPPI), intra-Golgi traffic (TRAPPII), endosome-Golgi traffic (TRAPPII and III) and autophagy (TRAPPIII) [Source:SGD;Acc:S000002880]
rna1424	gene1425	YDR473C	PRP3	469	OG0001905	8.68818	74.0041	9.8374	Conserved	No_dupl	TRUE	17.9104	1022	387	1	8	Splicing factor; component of the U4/U6-U5 snRNP complex [Source:SGD;Acc:S000002881]
rna1426	gene1427	YDR476C	-	224	OG0003589	6.07012	126.202	61.5436	N6	No_dupl	TRUE	11.1607	471	203	0	2	Putative protein of unknown function; green fluorescent protein (GFP)-fusion protein localizes to the endoplasmic reticulum; YDR476C is not an essential gene [Source:SGD;Acc:S000002884]
rna1427	gene1428	YDR477W	SNF1	633	OG0000513	6.17575	91.1995	41.6146	Conserved	No_dupl	TRUE	13.1122	1371	530	0	10	AMP-activated S/T protein kinase; forms a complex with Snf4p and members of the Sip1p/Sip2p/Gal83p family; required for transcription of glucose-repressed genes, thermotolerance, sporulation, and peroxisome biogenesis; regulates nucleocytoplasmic shuttling of Hxk2p; regulates filamentous growth and acts as a non-canonical GEF, activating Arf3p during invasive growth; SUMOylation by Mms21p inhibit…
rna1428	gene1429	YDR478W	SNM1	198	OG0002737	9.66352	48.6268	11.3906	N6	No_dupl	TRUE	9.09091	429	167	3	7	Ribonuclease MRP complex subunit; ribonuclease (RNase) MRP cleaves pre-rRNA and has a role in cell cycle-regulated degradation of daughter cell-specific mRNAs; binds to the NME1 RNA subunit of RNase MRP [Source:SGD;Acc:S000002886]
rna1429	gene1430	YDR479C	PEX29	554	OG0000855	5.80913	53.2976	9.16701	N7	No_dupl	TRUE	12.0939	1199	465	0	10	ER-resident protein involved in peroxisomal biogenesis; ER-localized protein that associates with peroxisomes; interacts with Pex30p and reticulons Rtn1p and Yop1p to regulate peroxisome biogenesis from the ER; role in peroxisomal-destined vesicular flow from the ER; regulates peroxisomal size, number and distribution; Pex28p and Pex29p may act at steps upstream of those mediated by Pex30p, Pex31…
rna143	gene143	YBL071W-A	KTI11	82	OG0004244	3.71563	185.214	86.2945	Conserved	No_dupl	TRUE	24.3902	184	64	1	2	Zn-ribbon protein that co-purifies with Dph1 and Dph2; in a complex required for synthesis of diphthamide on translation factor eEF2 and with Elongator subunits Iki3p, Elp2p, and Elp3p; involved in modification of wobble nucleosides in tRNAs; forms a stable heterodimer with Ats1p [Source:SGD;Acc:S000007587]
rna1431	gene1432	YDR481C	PHO8	566	OG0001959	5.3133	59.7329	24.8226	Conserved	No_dupl	TRUE	14.1343	1205	495	3	19	Repressible vacuolar alkaline phosphatase; regulated by levels of Pi and by Pho4p, Pho9p, Pho80p, Pho81p and Pho85p; dephosphorylates phosphotyrosyl peptides; contributes to NAD+ metabolism by producing nicotinamide riboside from NMN [Source:SGD;Acc:S000002889]
rna1432	gene1433	YDR482C	CWC21	135	OG0002873	9.66524	123.421	20.6391	Conserved	No_dupl	TRUE	14.8148	293	114	1	1	Protein involved in RNA splicing by the spliceosome; component of a complex containing Cef1p; interacts genetically with ISY1 and BUD13; may bind RNA; has similarity to S. pombe Cwf21p [Source:SGD;Acc:S000002890]
rna1434	gene1435	YDR484W	VPS52	641	OG0001183	5.52587	36.229	8.7917	Conserved	No_dupl	TRUE	12.7925	1386	539	3	16	Component of the GARP (Golgi-associated retrograde protein) complex; GARP is required for the recycling of proteins from endosomes to the late Golgi, and for mitosis after DNA damage induced checkpoint arrest; involved in localization of actin and chitin; members of the GARP complex are Vps51p-Vps52p-Vps53p-Vps54p [Source:SGD;Acc:S000002892]
rna1435	gene1436	YDR485C	VPS72	795	OG0002952	5.09357	58.0989	7.49445	N6	No_dupl	TRUE	18.7421	1720	667	17	14	Htz1p-binding component of the SWR1 complex; exchanges histone variant H2AZ (Htz1p) for chromatin-bound histone H2A; may function as a lock that prevents removal of H2AZ from nucleosomes; required for vacuolar protein sorting [Source:SGD;Acc:S000002893]
rna1436	gene1437	YDR486C	VPS60	229	OG0001181	4.41081	227.608	46.9864	Conserved	No_dupl	TRUE	15.2838	500	189	0	1	Protein involved in late endosome to vacuole transport; cytoplasmic and vacuolar membrane protein; required for normal filament maturation during pseudohyphal growth; may function in targeting cargo proteins for degradation; interacts with Vta1p [Source:SGD;Acc:S000002894]
rna1437	gene1438	YDR487C	RIB3	208	OG0001025	5.45599	407.705	129.702	Conserved	No_dupl	TRUE	13.4615	445	181	0	4	3,4-dihydroxy-2-butanone-4-phosphate synthase (DHBP synthase); required for riboflavin biosynthesis from ribulose-5-phosphate, also has an unrelated function in mitochondrial respiration [Source:SGD;Acc:S000002895]
rna1438	gene1439	YDR488C	PAC11	533	OG0004073	5.2178	17.8308	4.80376	Conserved	No_dupl	TRUE	13.8837	1140	461	6	13	Dynein intermediate chain, microtubule motor protein; required for intracellular transport and cell division; acts in cytoplasmic dynein pathway; forms complex with dynein light chain Dyn2p that promotes Dyn1p homodimerization and potentiates motor processivity; Dyn2p-Pac11p complex is also important for interaction of dynein motor complex with dynactin complex; forms cortical cytoplasmic microtu…
rna1439	gene1440	YDR489W	SLD5	294	OG0002354	4.69297	39.3235	11.9751	Conserved	No_dupl	TRUE	16.6667	638	246	1	1	Subunit of the GINS complex (Sld5p, Psf1p, Psf2p, Psf3p); complex is localized to DNA replication origins and implicated in assembly of the DNA replication machinery [Source:SGD;Acc:S000002897]
rna1442	gene1443	YDR493W	MZM1	123	OG0003059	9.89225	76.2992	45.2446	Conserved	No_dupl	TRUE	12.1951	259	112	2	0	Protein required for assembly of the cytochrome bc(1) complex; acts as a chaperone for Rip1p and facilitates its insertion into the complex at a late stage of assembly; localized to the mitochondrial matrix; null mutant exhibits a respiratory growth defect and reduced mitochondrial zinc levels, which is characteristic of mutations affecting bc(1) complex assembly; member of the LYR protein family…
rna1443	gene1444	YDR494W	RSM28	361	OG0003058	9.96337	147.049	29.5445	N6	No_dupl	TRUE	9.9723	778	307	3	10	Mitochondrial ribosomal protein of the small subunit; genetic interactions suggest a possible role in promoting translation initiation [Source:SGD;Acc:S000002902]
rna1444	gene1445	YDR495C	VPS3	1011	OG0001323	5.0215	25.7364	5.57735	Conserved	No_dupl	TRUE	17.2107	2202	833	15	26	Component of CORVET membrane tethering complex; cytoplasmic protein required for the sorting and processing of soluble vacuolar proteins, acidification of the vacuolar lumen, and assembly of the vacuolar H+-ATPase [Source:SGD;Acc:S000002903]
rna1445	gene1446	YDR496C	PUF6	656	OG0001322	6.43768	105.298	52.3227	Conserved	No_dupl	TRUE	16.311	1400	570	7	16	Pumilio-homology domain protein; binds the 3' UTR of ASH1 mRNA and represses its translation, resulting in proper asymmetric localization of ASH1 mRNA; required at post-transcriptional step for efficient retrotransposition; absence results in decreased Ty1 Gag:GFP protein levels; co-sediments with the 60S ribosomal subunit and is required for its biogenesis [Source:SGD;Acc:S000002904]
rna1447	gene1448	YDR498C	SEC20	383	OG0003057	5.69918	71.8201	12.9017	N6	No_dupl	TRUE	14.6214	818	333	4	10	Membrane glycoprotein v-SNARE; involved in retrograde transport from the Golgi to the endoplasmic reticulum (ER); required for N- and O-glycosylation in the Golgi but not in the ER and for efficient nuclear fusion during mating; mediates Sey1p-independent homotypic ER fusion; interacts with the Dsl1p complex through Tip20p [Source:SGD;Acc:S000002906]
rna1448	gene1449	YDR499W	LCD1	747	OG0003920	5.69896	39.2477	4.27523	N6	No_dupl	TRUE	14.324	1615	628	6	14	Essential protein required for the DNA integrity checkpoint pathways; interacts physically with Mec1p; putative homolog of S. pombe Rad26 and human ATRIP; forms nuclear foci upon DNA replication stress [Source:SGD;Acc:S000002907]
rna1451	gene1452	YDR502C	SAM2	384	OG0000147	5.17894	86.4473	110.758	Conserved	N5	TRUE	14.5833	817	337	1	4	S-adenosylmethionine synthetase; catalyzes transfer of the adenosyl group of ATP to the sulfur atom of methionine; comparative analysis suggests that a mitochondrially targeted form may result from translation starting at a non-canonical codon upstream of the annotated start codon [Source:SGD;Acc:S000002910]
rna1452	gene1453	YDR503C	LPP1	274	OG0002936	8.63284	32.1133	15.3488	Conserved	No_dupl	TRUE	8.75912	593	231	2	12	Lipid phosphate phosphatase; catalyzes Mg(2+)-independent dephosphorylation of phosphatidic acid (PA), lysophosphatidic acid, and diacylglycerol pyrophosphate; involved in control of the cellular levels of phosphatidylinositol and PA [Source:SGD;Acc:S000002911]
rna1453	gene1454	YDR504C	SPG3	127	OG0006354	9.19939	26.7835	0.594407	N0	No_dupl	TRUE	3.93701	275	108	0	1	Protein required for high temperature survival during stationary phase; not required for growth on nonfermentable carbon sources; SWAT-GFP and mCherry fusion proteins localize to the endoplasmic reticulum [Source:SGD;Acc:S000002912]
rna1455	gene1456	YDR506C	GMC1	608	OG0004193	5.9422	17.1825	7.22977	Conserved	No_dupl	TRUE	12.5	1326	500	11	16	Protein involved in meiotic progression; mutants are delayed in meiotic nuclear division and are defective in synaptonemal complex assembly; possible membrane-localized protein; SWAT-GFP and mCherry fusion proteins localize to the endoplasmic reticulum and vacuole respectively [Source:SGD;Acc:S000002914]
rna1459	gene1460	YDR510W	SMT3	101	OG0002935	4.91734	1049.1	600.307	Conserved	No_dupl	TRUE	20.7921	219	86	0	3	Ubiquitin-like protein of the SUMO family; conjugated to lysine residues of target proteins; associates with transcriptionally active genes; regulates chromatid cohesion, chromosome segregation, APC-mediated proteolysis, DNA replication and septin ring dynamics; human homolog SUMO1 can complement yeast null mutant [Source:SGD;Acc:S000002918]
rna1460	gene1461	YDR511W	SDH7	133	OG0001143	9.12527	88.2339	42.3835	Conserved	No_dupl	TRUE	12.782	290	111	1	2	Mitochondrial protein involved in assembly of succinate dehydrogenase; has a role in maturation of the Sdh2p subunit; localized to the mitochondrial intermembrane space; required for acetate utilization and gluconeogenesis; mutation in Drosophila ortholog SDHAF3 causes reduced succinate dehydrogenase activity and neuronal and muscular dysfunction; member of the LYR protein family [Source:SGD;Acc:…
rna1461	gene1462	YDR512C	EMI1	187	OG0004331	8.7295	138.668	52.5989	Conserved	No_dupl	TRUE	11.2299	416	147	1	1	Non-essential protein of unknown function; required for transcriptional induction of the early meiotic-specific transcription factor IME1, also required for sporulation; contains twin cysteine-x9-cysteine motifs; deletion affects mitochondrial morphology [Source:SGD;Acc:S000002920]
rna1466	gene1467	YDR517W	GRH1	372	OG0002929	5.06594	124.765	39.834	Conserved	No_dupl	TRUE	12.3656	795	323	1	4	Acetylated cis-Golgi protein, involved in ER to Golgi transport; homolog of human GRASP65; forms a complex with the coiled-coil protein Bug1p; mutants are compromised for the fusion of ER-derived vesicles with Golgi membranes; protein abundance increases in response to DNA replication stress [Source:SGD;Acc:S000002925]
rna1468	gene1469	YDR519W	FPR2	135	OG0002927	5.33884	190.191	113.136	Conserved	No_dupl	TRUE	11.1111	285	122	1	3	Membrane-bound peptidyl-prolyl cis-trans isomerase (PPIase); binds to the drugs FK506 and rapamycin; expression pattern suggests possible involvement in ER protein trafficking; relocalizes from nucleus to vacuole upon DNA replication stress; mutation is functionally complemented by human FKBP2 [Source:SGD;Acc:S000002927]
rna1469	gene1470	YDR520C	URC2	772	OG0002926	8.15115	30.9951	4.7351	N6	No_dupl	TRUE	12.0466	1672	646	4	10	Putative Zn(II)2Cys6 motif containing transcription factor; non-essential gene identified in a screen for mutants with increased levels of rDNA transcription; similar to S. kluyveri Urc2p involved in uracil catabolism [Source:SGD;Acc:S000002928]
rna147	gene147	YBL066C	SEF1	1148	OG0003515	7.39672	11.0239	2.61509	N6	No_dupl	TRUE	9.32056	2445	1001	6	19	Putative transcription factor; has homolog in Kluyveromyces lactis [Source:SGD;Acc:S000000162]
rna1471	gene1472	YDR523C	SPS1	490	OG0000445	7.55008	1.79614	0.0476792	Conserved	No_dupl	TRUE	13.0612	1055	417	4	10	Putative protein serine/threonine kinase; localizes to the nucleus and cytoplasm; required for efficient spore packaging, prospore membrane development and closure and localization of enzymes involved in spore wall synthesis; interacts with and required for Ssp1p phosphorylation and turnover; member of the GCKIII subfamily of STE20 kinases; multiply phosphorylated on S/T residues; interacts with …
rna1472	gene1473	YDR524C	AGE1	482	OG0002661	9.54037	65.7019	12.6092	Conserved	No_dupl	TRUE	7.88382	1034	414	2	12	ADP-ribosylation factor (ARF) GTPase activating protein (GAP) effector; involved in the secretory and endocytic pathways; contains C2C2H2 cysteine/histidine motif [Source:SGD;Acc:S000002932]
rna1473	gene1474	YDR524W-C	-	29	OG0006355	10.1659	0.646084	0	N0	No_dupl	TRUE	3.44828	63	26	0	0	Putative protein of unknown function; small ORF identified by SAGE; deletion strains are moderately sensitive to the radiomimetic drug bleomycin [Source:SGD;Acc:S000028740]
rna1475	gene1476	YDR525W-A	SNA2	79	OG0000021	5.99699	20.4122	120.169	N7	N6	TRUE	8.86076	168	71	0	1	Protein of unknown function; has similarity to Pmp3p, which is involved in cation transport; green fluorescent protein (GFP)-fusion protein localizes to the cytoplasm in a punctate pattern [Source:SGD;Acc:S000007236]
rna1476	gene1477	YDR527W	RBA50	439	OG0001138	4.87792	135.331	19.4015	Conserved	No_dupl	TRUE	19.3622	958	361	7	7	Protein involved in transcription; interacts with RNA polymerase II subunits Rpb2p, Rpb3, and Rpb11p; has similarity to human RPAP1 [Source:SGD;Acc:S000002935]
rna1479	gene1480	YDR529C	QCR7	127	OG0001136	5.61976	388.521	114.145	Conserved	No_dupl	TRUE	14.9606	270	113	0	2	Subunit 7 of ubiquinol cytochrome-c reductase (Complex III); Complex III is a component of the mitochondrial inner membrane electron transport chain; oriented facing the mitochondrial matrix; N-terminus appears to play a role in complex assembly [Source:SGD;Acc:S000002937]
rna148	gene148	YBL064C	PRX1	261	OG0003514	8.9693	90.7631	67.9396	Conserved	No_dupl	TRUE	11.8774	560	225	0	6	Mitochondrial peroxiredoxin with thioredoxin peroxidase activity; has a role in reduction of hydroperoxides; reactivation requires Trr2p and glutathione; induced during respiratory growth and oxidative stress; phosphorylated; protein abundance increases in response to DNA replication stress [Source:SGD;Acc:S000000160]
rna1481	gene1482	YDR531W	CAB1	367	OG0001137	5.93482	95.9909	35.3511	Conserved	No_dupl	TRUE	9.80926	800	303	3	4	Pantothenate kinase, ATP:D-pantothenate 4'-phosphotransferase; catalyzes the first committed step in the universal biosynthetic pathway for synthesis of coenzyme A (CoA); transcriptionally regulated by Upc2p via a sterol response element [Source:SGD;Acc:S000002939]
rna1482	gene1483	YDR532C	KRE28	385	OG0002925	4.80424	68.3598	6.4106	N6	No_dupl	TRUE	18.4416	847	310	3	3	Subunit of a kinetochore-microtubule binding complex; complex bridges centromeric heterochromatin and kinetochore MAPs and motors; required for sister chromatid bi-orientation and kinetochore binding of SAC components; complex also includes Spc105p; modified by sumoylation [Source:SGD;Acc:S000002940]
rna1483	gene1484	YDR533C	HSP31	237	OG0000100	5.26151	91.049	43.1717	Conserved	N4	TRUE	14.346	505	208	1	6	Methylglyoxalase that converts methylglyoxal to D-lactate; involved in oxidative stress resistance, diauxic shift, and stationary phase survival; has similarity to E. coli Hsp31 and C. albicans Glx3p; member of the DJ-1/ThiJ/PfpI superfamily, which includes human DJ-1 involved in Parkinson's disease and cancer; exists as a dimer and contains a putative metal-binding site; protein abundance increa…
rna1484	gene1485	YDR534C	FIT1	528	OG0000515	4.43305	67.5686	58.8038	N6	No_dupl	TRUE	9.2803	1099	487	12	20	Mannoprotein that is incorporated into the cell wall; incorporated via a glycosylphosphatidylinositol (GPI) anchor; involved in the retention of siderophore-iron in the cell wall [Source:SGD;Acc:S000002942]
rna1485	gene1486	YDR536W	STL1	569	OG0004113	6.12961	0.161521	0.0410711	Conserved	No_dupl	TRUE	9.31459	1211	498	3	6	Glycerol proton symporter of the plasma membrane; subject to glucose-induced inactivation, strongly but transiently induced when cells are subjected to osmotic shock [Source:SGD;Acc:S000002944]
rna1486	gene1487	YDR538W	PAD1	242	OG0004774	9.69146	52.5841	15.6985	Conserved	No_dupl	TRUE	8.26446	503	225	3	8	Phenylacrylic acid decarboxylase; confers resistance to cinnamic acid, decarboxylates aromatic carboxylic acids to the corresponding vinyl derivatives; also has mRNA binding activity; homolog of E. coli UbiX; co-overproduction of Pad1p and Fdc1p greatly increases cinnamic acid decarboxylase activity [Source:SGD;Acc:S000002946]
rna1487	gene1488	YDR539W	FDC1	503	OG0004775	5.72301	51.1531	21.455	Conserved	No_dupl	TRUE	12.9225	1078	433	2	5	Ferulic acid decarboxylase, also active on p-coumaric acid; essential for decarboxylation of aromatic carboxylic acids to corresponding vinyl derivatives; co-overproduction of Pad1p and Fdc1p greatly increases cinnamic acid decarboxylase activity; structure implicates Glu285 as the general base in the nonoxidative decarboxylation reaction catalyzed by Fdc1p; homolog of E. coli UbiD; GFP-fusion pr…
rna1488	gene1489	YDR540C	IRC4	179	OG0005439	9.31426	28.2191	2.73773	N2	No_dupl	FALSE	15.0838	392	147	5	2	Protein of unknown function; null mutant displays increased levels of spontaneous Rad52p foci; green fluorescent protein (GFP)-fusion protein localizes to the cytoplasm and nucleus [Source:SGD;Acc:S000002948]
rna1489	gene1490	YDR541C	-	344	OG0000007	6.05901	46.0546	4.72282	Conserved	No_dupl	FALSE	12.7907	732	302	2	7	Aldehyde reductase; substrates include both aromatic and aliphatic aldehydes; uses NADPH as cofactor; SWAT-GFP and mCherry fusion proteins localize to the endoplasmic reticulum and vacuole respectively [Source:SGD;Acc:S000002949]
rna149	gene149	YBL063W	KIP1	1111	OG0004290	6.41763	18.158	4.70947	Conserved	No_dupl	TRUE	12.1512	2404	931	3	21	Kinesin-related motor protein; required for mitotic spindle assembly, chromosome segregation, and 2 micron plasmid partitioning; functionally redundant with Cin8p for chromosomal but not plasmid functions [Source:SGD;Acc:S000000159]
rna1490	gene1491	YDR542W	PAU10	120	OG0000001	5.51362	4.98439	1.53329	N5	N0	FALSE	7.5	253	109	2	6	Protein of unknown function; SWAT-GFP fusion protein localizes to the endoplasmic reticulum and vacuole, while mCherry fusion localizes to the vacuole; member of the seripauperin multigene family encoded mainly in subtelomeric regions [Source:SGD;Acc:S000002950]
rna1491	gene1492	YDR545W	YRF1-1	1796	OG0000014	7.5948	18.1427	0.773537	Conserved	N0	TRUE	12.5278	3849	1541	0	0	Helicase encoded by the Y' element of subtelomeric regions; highly expressed in the mutants lacking the telomerase component TLC1; potentially phosphorylated by Cdc28p [Source:SGD;Acc:S000002953]
rna1492	gene1493	YEL077C	-	1277	OG0000014	6.79365	18.6531	0.174855	Conserved	N0	TRUE	11.7463	2739	1094	16	11	Helicase-like protein encoded within the telomeric Y' element [Source:SGD;Acc:S000006409]
rna1494	gene1495	YEL076C	-	216	OG0000014	8.00606	1.04583	0.217491	N6	N0	TRUE	13.8889	NA	NA	NA	NA	Putative protein of unknown function [Source:SGD;Acc:S000000802]
rna1495	gene1496	YEL075C	-	122	OG0000014	7.82735	1.06978	0.428622	N6	N0	TRUE	15.5738	265	103	3	1	Putative protein of unknown function [Source:SGD;Acc:S000000801]
rna1496	gene1497	YEL073C	-	107	OG0004692	4.24491	17.3859	2.95525	N6	No_dupl	FALSE	10.2804	232	91	2	0	Putative protein of unknown function; located adjacent to ARS503 and the telomere on the left arm of chromosome V; regulated by inositol/choline [Source:SGD;Acc:S000000799]
rna1497	gene1498	YEL072W	RMD6	231	OG0004693	8.25354	40.3629	1.06457	N6	No_dupl	FALSE	12.1212	502	193	3	6	Protein required for sporulation [Source:SGD;Acc:S000000798]
rna1498	gene1499	YEL071W	DLD3	496	OG0004564	6.40909	305.324	234.317	Conserved	No_dupl	FALSE	12.2984	1058	432	0	3	2-hydroxyglutarate transhydrogenase, and minor D-lactate dehydrogenase; converts D-2-hydroxyglutarate (D-2HG), an oncometabolite, to alpha-ketoglutarate in the presence of FAD, with concomitant reduction of pyruvate to D-lactate; minor lactate dehydrogenase activity; component of the retrograde regulon that consists of genes whose expression are stimulated by damage to mitochondria and reduced in…
rna1499	gene1500	YEL070W	DSF1	502	OG0004306	5.77914	1.95959	0.684164	Conserved	N0	TRUE	13.1474	1077	431	5	14	Mannitol dehydrogenase; deletion suppresses mutation of mpt5; DSF1 has a paralog, MAN2, that arose from a segmental duplication [Source:SGD;Acc:S000000796]
rna15	gene15	YAL055W	PEX22	180	OG0004054	8.55035	84.0489	12.7594	N6	No_dupl	TRUE	12.7778	392	150	6	8	Putative peroxisomal membrane protein; required for import of peroxisomal proteins; functionally complements a Pichia pastoris pex22 mutation [Source:SGD;Acc:S000000051]
rna1500	gene1501	YEL069C	HXT13	564	OG0000000	6.9719	0.131518	0.00760324	Conserved	N0	TRUE	8.51064	1212	482	4	32	Putative transmembrane polyol transporter; supports growth on and uptake of mannitol and sorbitol with moderate affinity when overexpressed in a strain deleted for hexose family members; minor hexose transport activity when overexpressed in a similar strain; induced by non-fermentable carbon sources; induced in low glucose, repressed in high glucose; HXT13 has a paralog, HXT17, that arose from a …
rna1501	gene1502	YEL068C	-	110	OG0005440	5.71712	102.915	20.152	N1	No_dupl	FALSE	14.5455	240	92	6	4	Protein of unknown function; expressed at both mRNA and protein levels; SWAT-GFP and seamless-GFP fusion proteins localize to the endoplasmic reticulum and mCherry fusion protein localizes to the vacuole [Source:SGD;Acc:S000000794]
rna1502	gene1503	YEL067C	-	195	OG0006356	9.59938	30.2358	0.919699	N0	No_dupl	TRUE	4.10256	414	173	6	2	Putative protein of unknown function; the authentic, non-tagged protein is detected in highly purified mitochondria in high-throughput studies [Source:SGD;Acc:S000000793]
rna1503	gene1504	YEL066W	HPA3	179	OG0000503	6.97622	40.9321	41.4691	Conserved	N4	TRUE	13.4078	390	149	4	8	D-Amino acid N-acetyltransferase that detoxifies D-amino acids; catalyzes N-acetylation of D-amino acids through ordered bi-bi mechanism in which acetyl-CoA is first substrate bound and CoA is last product liberated; acetylates histones and polyamines, also autoacetylates [Source:SGD;Acc:S000000792]
rna1504	gene1505	YEL065W	SIT1	628	OG0000005	8.33279	187.427	128.213	Conserved	N6	TRUE	7.48408	1339	547	2	13	Ferrioxamine B transporter; member of the ARN family of transporters that specifically recognize siderophore-iron chelates; transcription is induced during iron deprivation and diauxic shift; potentially phosphorylated by Cdc28p [Source:SGD;Acc:S000000791]
rna1505	gene1506	YEL064C	AVT2	480	OG0002942	8.77572	22.6113	5.83559	Conserved	No_dupl	TRUE	7.08333	1033	409	2	10	Putative transporter; member of a family of seven S. cerevisiae genes (AVT1-7) related to vesicular GABA-glycine transporters [Source:SGD;Acc:S000000790]
rna1507	gene1508	YEL062W	NPR2	615	OG0003133	8.76682	24.4445	4.85882	Conserved	No_dupl	TRUE	9.9187	1322	525	2	8	Subunit of the Iml1p/SEACIT complex; SEACIT (Iml1p-Npr2p-Npr3p) is a subcomplex of the SEA complex, a coatomer-related complex that associates dynamically with the vacuole; Npr2p may have a structural or regulatory role, supporting Iml1p function as a GAP for the Rag family GTPase Gtr1p, and resulting in inhibition of TORC1 signaling in response to amino acid deprivation; SEACIT is required for n…
rna1508	gene1509	YEL061C	CIN8	1000	OG0003132	8.21793	32.2978	8.37142	Conserved	No_dupl	TRUE	12.5	2183	819	5	17	Kinesin motor protein; involved in mitotic spindle assembly and chromosome segregation [Source:SGD;Acc:S000000787]
rna151	gene151	YBL060W	YEL1	687	OG0002081	6.00998	37.043	4.45072	Conserved	No_dupl	TRUE	13.246	1498	565	7	19	Guanine nucleotide exchange factor specific for Arf3p; localized to the bud neck and tip; required for localization of Arf3p to the bud neck and tip [Source:SGD;Acc:S000000156]
rna1510	gene1511	YEL059C-A	SOM1	74	OG0004470	5.67671	48.0687	13.4923	N6	No_dupl	TRUE	12.1622	162	62	1	3	Subunit of the mitochondrial inner membrane peptidase (IMP); IMP is required for maturation of mitochondrial proteins of the intermembrane space; Som1p facilitates cleavage of a subset of substrates; contains twin cysteine-x9-cysteine motifs [Source:SGD;Acc:S000002954]
rna1511	gene1512	YEL058W	PCM1	557	OG0000614	5.58146	73.5008	47.7797	Conserved	No_dupl	TRUE	12.7469	1185	488	4	8	Essential N-acetylglucosamine-phosphate mutase; converts GlcNAc-6-P to GlcNAc-1-P, which is a precursor for the biosynthesis of chitin and for the formation of N-glycosylated mannoproteins and glycosylphosphatidylinositol anchors [Source:SGD;Acc:S000000784]
rna1512	gene1513	YEL057C	SDD1	233	OG0004787	9.76215	10.3125	0.940422	N4	No_dupl	TRUE	10.3004	502	199	3	7	Protein of unknown function; overproduction suppresses lethality due to expression of the dominant PET9 allele AAC2-A128P; may have a role in telomere maintenance; target of UME6 regulation [Source:SGD;Acc:S000000783]
rna1513	gene1514	YEL056W	HAT2	401	OG0000613	4.71704	95.1829	19.6194	Conserved	No_dupl	TRUE	15.4613	867	338	1	7	Subunit of the Hat1p-Hat2p histone acetyltransferase complex; required for high affinity binding of the complex to free histone H4, thereby enhancing Hat1p activity; similar to human RbAp46 and 48; has a role in telomeric silencing [Source:SGD;Acc:S000000782]
rna1514	gene1515	YEL055C	POL5	1022	OG0003129	5.20743	68.4558	35.1158	Conserved	No_dupl	TRUE	15.7534	2192	876	9	20	DNA Polymerase phi; has sequence similarity to the human MybBP1A and weak sequence similarity to B-type DNA polymerases, not required for chromosomal DNA replication; required for the synthesis of rRNA [Source:SGD;Acc:S000000781]
rna1517	gene1518	YEL053C	MAK10	733	OG0000774	5.58967	53.4505	8.74386	Conserved	No_dupl	TRUE	12.6876	1577	624	3	1	Non-catalytic subunit of the NatC N-terminal acetyltransferase; required for replication of dsRNA virus; expression is glucose-repressible; human NatC ortholog, Naa35, requires co-expression of the human catalytic subunit, Naa30, to functionally complement the null allele [Source:SGD;Acc:S000000779]
rna1518	gene1519	YEL052W	AFG1	509	OG0000775	8.70616	49.6772	13.0043	Conserved	No_dupl	TRUE	11.7878	1087	442	2	9	Protein that may act as a chaperone for cytochrome c oxidase subunits; conserved protein; may act as a chaperone in the degradation of misfolded or unassembled cytochrome c oxidase subunits; localized to matrix face of the mitochondrial inner membrane; member of the AAA family but lacks a protease domain [Source:SGD;Acc:S000000778]
rna1519	gene1520	YEL051W	VMA8	256	OG0002688	5.79049	345.492	237.548	Conserved	No_dupl	TRUE	16.4062	541	229	1	2	Subunit D of the V1 peripheral membrane domain of V-ATPase; part of the electrogenic proton pump found throughout the endomembrane system; plays a role in the coupling of proton transport and ATP hydrolysis; the V1 peripheral membrane domain of the vacuolar H+-ATPase (V-ATPase) has eight subunits [Source:SGD;Acc:S000000777]
rna152	gene152	YBL059C-A	CMC2	109	OG0004659	8.6229	178.429	69.5824	Conserved	No_dupl	TRUE	19.2661	242	87	1	1	Protein involved in respiratory chain complex assembly or maintenance; protein of the mitochondrial intermembrane space; contains twin Cx9C motifs that can form coiled coil-helix-coiled-coil helix fold [Source:SGD;Acc:S000007488]
rna1520	gene1521	YEL050C	RML2	393	OG0000777	10.7827	112.913	27.9411	Conserved	No_dupl	TRUE	6.61578	820	361	0	4	Mitochondrial ribosomal protein of the large subunit (L2); has similarity to E. coli L2 ribosomal protein; mutant allele (fat21) causes inability to utilize oleate, and induce oleic acid oxidation; may interfere with activity of the Adr1p transcription factor [Source:SGD;Acc:S000000776]
rna1524	gene1525	YEL049W	PAU2	120	OG0000001	5.13417	4.97018	1.44797	N5	N4	FALSE	8.33333	252	110	0	6	Member of the seripauperin multigene family; encoded mainly in subtelomeric region; active during alcoholic fermentation; regulated by anaerobiosis; negatively regulated by oxygen; repressed by heme [Source:SGD;Acc:S000000775]
rna1525	gene1526	YEL048C	TCA17	152	OG0003738	4.6517	38.5434	23.0127	N6	No_dupl	TRUE	16.4474	330	128	0	4	Component of transport protein particle (TRAPP) complex II; TRAPPII is a multimeric guanine nucleotide-exchange factor for the GTPase Ypt1p, regulating intra-Golgi and endosome-Golgi traffic; promotes association of TRAPPII-specific subunits with the TRAPP core complex; sedlin related; human Sedlin mutations cause SEDT, a skeletal disorder [Source:SGD;Acc:S000000774]
rna1527	gene1528	YEL046C	GLY1	387	OG0002454	5.86253	342.966	264.96	Conserved	No_dupl	TRUE	12.1447	824	339	1	12	Threonine aldolase; catalyzes the cleavage of L-allo-threonine and L-threonine to glycine; involved in glycine biosynthesis [Source:SGD;Acc:S000000772]
rna1528	gene1529	YEL044W	IES6	166	OG0002455	10.2281	146.646	46.2428	Conserved	No_dupl	TRUE	7.83133	355	145	2	4	Component of the INO80 chromatin remodeling complex; critical for INO80 function; involved in regulation of chromosome segregation and maintenance of normal centromeric chromatin structure; human ortholog INO80C is a member of the human INO80 complex; implicated in DNA repair based on genetic interactions with RAD52 epistasis genes [Source:SGD;Acc:S000000770]
rna1529	gene1530	YEL043W	-	956	OG0003739	7.67609	51.6513	8.01143	N6	No_dupl	TRUE	9.72803	2051	819	16	28	Predicted cytoskeleton protein involved in intracellular signaling; based on quantitative analysis of protein-protein interaction maps; may interact with ribosomes, based on co-purification studies; contains fibronectin type III domain fold [Source:SGD;Acc:S000000769]
rna1530	gene1531	YEL042W	GDA1	518	OG0002457	5.17924	97.132	81.7	Conserved	No_dupl	TRUE	12.5483	1100	456	0	6	Guanosine diphosphatase located in the Golgi; involved in the transport of GDP-mannose into the Golgi lumen, converting GDP to GMP after mannose is transferred to substrates; null mutants are defective in sporulation and pre-meiotic S phase entry; orthologous to human ENTPD6, a meiosis-associated non-obstructive azoospermia (NOA) related gene identified in GWAS studies [Source:SGD;Acc:S000000768]
rna1532	gene1533	YEL040W	UTR2	467	OG0003740	4.6039	403.357	193.697	Conserved	No_dupl	TRUE	10.2784	1003	400	8	6	Chitin transglycosylase; functions in the transfer of chitin to beta(1-6) and beta(1-3) glucans in the cell wall; similar to and functionally redundant with Crh1; glycosylphosphatidylinositol (GPI)-anchored protein localized to bud neck [Source:SGD;Acc:S000000766]
rna1534	gene1535	YEL038W	UTR4	227	OG0002112	5.36827	71.6537	56.7346	Conserved	No_dupl	TRUE	11.8943	486	197	5	5	Protein with sequence similarity to acireductone synthases; involved in methionine salvage; found in both the cytoplasm and nucleus [Source:SGD;Acc:S000000764]
rna1535	gene1536	YEL037C	RAD23	398	OG0002113	4.25908	246.004	119.527	Conserved	No_dupl	TRUE	17.0854	841	355	0	3	Protein with ubiquitin-like N terminus; subunit of Nuclear Excision Repair Factor 2 (NEF2) with Rad4p that binds damaged DNA; enhances protein deglycosylation activity of Png1p; also involved, with Rad4p, in ubiquitylated protein turnover; Rad4p-Rad23p heterodimer binds to promoters of DNA damage response genes to repress their transcription in the absence of DNA damage [Source:SGD;Acc:S000000763]
rna1536	gene1537	YEL036C	ANP1	500	OG0002114	5.13618	131.611	23.4103	N7	No_dupl	TRUE	14.8	1085	417	4	5	Subunit of the alpha-1,6 mannosyltransferase complex; type II membrane protein; has a role in retention of glycosyltransferases in the Golgi; involved in osmotic sensitivity and resistance to aminonitrophenyl propanediol [Source:SGD;Acc:S000000762]
rna1537	gene1538	YEL035C	UTR5	166	OG0006357	9.42071	0.0725394	0	N0	No_dupl	TRUE	9.03614	355	145	1	0	Protein of unknown function; transcription may be regulated by Gcr1p; essential for growth under standard (aerobic) conditions but not under anaerobic conditions [Source:SGD;Acc:S000000761]
rna1539	gene1540	YEL033W	MTC7	139	OG0006358	9.90916	774.92	1.27922	N0	No_dupl	TRUE	4.31655	304	115	4	1	Protein of unknown function; predicted metabolic role based on network analysis derived from ChIP experiments, a large-scale deletion study and localization of transcription factor binding sites; null mutant is sensitive to temperature oscillation in a cdc13-1 mutant [Source:SGD;Acc:S000000759]
rna154	gene154	YBL058W	SHP1	423	OG0004038	4.88794	305.646	109.687	Conserved	No_dupl	TRUE	15.8392	904	367	10	16	UBX domain-containing substrate adaptor for Cdc48p; ubiquitin regulatory X domain-containing protein that acts as a substrate recruiting cofactor for Cdc48p; positively regulates Glc7p PPase activity to promote growth and mitotic progression in complex with Cdc48p; ubiquitinated protein interactor involved in ER-associated degradation (ERAD); regulated by nuclear Ub-dependent degradation (INMAD p…
rna1541	gene1542	YEL032W	MCM3	971	OG0002115	5.26368	40.9984	18.6562	Conserved	No_dupl	TRUE	15.036	2037	878	2	25	Protein involved in DNA replication; component of the Mcm2-7 hexameric helicase complex that binds chromatin as a part of the pre-replicative complex [Source:SGD;Acc:S000000758]
rna1542	gene1543	YEL031W	SPF1	1215	OG0003534	6.16613	98.2456	93.6074	Conserved	No_dupl	TRUE	11.1934	2571	1076	5	24	P-type ATPase, ion transporter of the ER membrane; required to maintain normal lipid composition of intracellular compartments and proper targeting of mitochondrial outer membrane tail-anchored proteins; involved in ER function and Ca2+ homeostasis; required for regulating Hmg2p degradation; confers sensitivity to a killer toxin (SMKT) produced by Pichia farinosa KK1 [Source:SGD;Acc:S000000757]
rna1544	gene1545	YEL029C	BUD16	312	OG0003536	6.10727	66.67	14.0313	Conserved	No_dupl	TRUE	12.1795	677	261	2	4	Putative pyridoxal kinase; a key enzyme involved in pyridoxal 5'-phosphate synthesis, the active form of vitamin B6; required for genome integrity; involved in bud-site selection; similarity to yeast BUD17 and human pyridoxal kinase (PDXK) [Source:SGD;Acc:S000000755]
rna1546	gene1547	YEL027W	VMA3	160	OG0002116	8.2455	954.492	1197.63	Conserved	No_dupl	TRUE	3.125	326	156	0	0	Proteolipid subunit c of the V0 domain of vacuolar H(+)-ATPase; dicyclohexylcarbodiimide binding subunit; required for vacuolar acidification and important for copper and iron metal ion homeostasis [Source:SGD;Acc:S000000753]
rna1547	gene1548	YEL026W	SNU13	126	OG0002120	7.69565	342.571	556.244	Conserved	No_dupl	TRUE	9.52381	262	118	0	3	RNA binding protein; part of U3 snoRNP involved in rRNA processing, part of U4/U6-U5 tri-snRNP involved in mRNA splicing, similar to human 15.5K protein [Source:SGD;Acc:S000000752]
rna1548	gene1549	YEL025C	-	1188	OG0004555	8.40899	24.8619	2.54779	N5	No_dupl	TRUE	10.9428	2552	1014	23	15	Putative protein of unknown function; green fluorescent protein (GFP)-fusion protein localizes to both the cytoplasm and the nucleus [Source:SGD;Acc:S000000751]
rna1549	gene1550	YEL024W	RIP1	215	OG0002121	8.24021	48.7367	42.4099	Conserved	No_dupl	TRUE	10.2326	458	189	1	3	Ubiquinol-cytochrome-c reductase; a Rieske iron-sulfur protein of the mitochondrial cytochrome bc1 complex; transfers electrons from ubiquinol to cytochrome c1 during respiration; during import, Rip1p is first imported into the mitochondrial matrix where it is processed, acquires its Fe-S cluster, and is folded, then is translocated into the inner membrane by the action of a homo-oligomer of Bcs1…
rna155	gene155	YBL057C	PTH2	208	OG0002079	5.25889	164.751	43.1078	Conserved	No_dupl	TRUE	12.9808	446	180	0	1	One of two mitochondrially-localized peptidyl-tRNA hydrolases; negatively regulates the ubiquitin-proteasome pathway via interactions with ubiquitin-like ubiquitin-associated proteins; dispensable for cell growth; see also PTH1 [Source:SGD;Acc:S000000153]
rna1550	gene1551	YEL023C	-	682	OG0003539	6.14603	25.6542	0.0582692	N6	No_dupl	TRUE	13.3431	1474	574	3	12	Putative protein of unknown function; expression is increased greatly during sporulation; YEL023C is not an essential gene [Source:SGD;Acc:S000000749]
rna1552	gene1553	YEL021W	URA3	267	OG0002125	6.91	206.852	62.2955	Conserved	No_dupl	TRUE	13.4831	562	241	0	1	Orotidine-5'-phosphate (OMP) decarboxylase; catalyzes the sixth enzymatic step in the de novo biosynthesis of pyrimidines, converting OMP into uridine monophosphate (UMP); converts 5-FOA into 5-fluorouracil, a toxic compound [Source:SGD;Acc:S000000747]
rna1553	gene1554	YEL020W-A	TIM9	87	OG0004246	8.3971	470.109	319.487	Conserved	No_dupl	TRUE	13.7931	192	71	1	2	Essential protein of the mitochondrial intermembrane space; forms a complex with Tim10p (TIM10 complex) that delivers hydrophobic proteins to the TIM22 complex for insertion into the inner membrane [Source:SGD;Acc:S000007256]
rna1555	gene1556	YEL020C	PXP1	560	OG0003838	7.56246	35.621	5.00551	Conserved	No_dupl	TRUE	9.46429	1195	487	8	14	Peroxisomal matrix protein; well-conserved in fungi; contains tripartite homology domain of thiamine pyrophosphate (TPP) enzymes; targeted to peroxisomes by Pex5p; contains low sequence identity with Pdc1p; mRNA identified as translated by ribosome profiling data [Source:SGD;Acc:S000000746]
rna1556	gene1557	YEL019C	MMS21	267	OG0000909	5.03237	27.112	6.26537	Conserved	No_dupl	TRUE	14.6067	580	223	3	7	Highly conserved SUMO E3 ligase subunit of SMC5-SMC6 complex; required for anchoring dsDNA breaks to the nuclear periphery; SMC5-SMC6 plays a key role in removal of X-shaped DNA structures that arise between sister chromatids during DNA replication and repair; required for efficient sister chromatid cohesion; mutants are sensitive to MMS, show increased spontaneous mutation and mitotic recombinat…
rna1557	gene1558	YEL018W	EAF5	279	OG0002781	7.88269	94.2302	14.2302	N6	No_dupl	TRUE	13.2616	601	238	3	2	Non-essential subunit of the NuA4 acetyltransferase complex; Esa1p-associated factor; relocalizes to the cytosol in response to hypoxia [Source:SGD;Acc:S000000744]
rna1559	gene1560	YEL017W	GTT3	337	OG0002780	4.85088	84.2753	36.8923	N6	No_dupl	TRUE	12.7596	727	286	0	4	Protein of unknown function may be involved in glutathione metabolism; function suggested by computational analysis of large-scale protein-protein interaction data; N- and C-terminal fusion proteins localize to the cell periphery [Source:SGD;Acc:S000000743]
rna1561	gene1562	YEL015W	EDC3	551	OG0000907	5.98791	147.691	27.8456	Conserved	No_dupl	TRUE	12.1597	1180	475	2	7	Non-essential conserved protein with a role in mRNA decapping; specifically affects the function of the decapping enzyme Dcp1p; mediates decay of the RPS28B mRNA via binding to both Rps28Bp (or Rps28Ap) and the RPS28B mRNA; mediates decay of the YRA1 mRNA by a different, translation-independent mechanism; localizes to cytoplasmic mRNA processing bodies; forms cytoplasmic foci upon DNA replication…
rna1562	gene1563	YEL013W	VAC8	578	OG0000906	5.00251	82.8151	62.7778	Conserved	No_dupl	TRUE	12.8028	1208	528	2	12	Phosphorylated and palmitoylated vacuolar membrane protein; interacts with Atg13p, required for the cytoplasm-to-vacuole targeting (Cvt) pathway; interacts with Nvj1p to form nucleus-vacuole junctions [Source:SGD;Acc:S000000739]
rna1564	gene1565	YEL012W	UBC8	218	OG0004318	4.06251	156.72	27.2588	Conserved	No_dupl	TRUE	23.3945	484	172	1	0	Ubiquitin-conjugating enzyme that regulates gluconeogenesis; negatively regulates gluconeogenesis by mediating the glucose-induced ubiquitination of fructose-1,6-bisphosphatase (FBPase); cytoplasmic enzyme that catalyzes the ubiquitination of histones in vitro [Source:SGD;Acc:S000000738]
rna1565	gene1566	YEL011W	GLC3	704	OG0003883	5.75861	17.0903	9.44058	Conserved	No_dupl	TRUE	13.3523	1519	595	6	10	Glycogen branching enzyme, involved in glycogen accumulation; green fluorescent protein (GFP)-fusion protein localizes to the cytoplasm in a punctate pattern; relocalizes from nucleus to cytoplasmic foci upon DNA replication stress; glycogen accumulation defect of the null mutant is functionally complemented by human GBE1, which is associated with glycogen storage disease [Source:SGD;Acc:S0000007…
rna1568	gene1569	YEL009C	GCN4	281	OG0003261	5.08036	935.241	18.496	Conserved	No_dupl	TRUE	16.3701	592	253	3	2	bZIP transcriptional activator of amino acid biosynthetic genes; activator responds to amino acid starvation; expression is tightly regulated at both the transcriptional and translational levels [Source:SGD;Acc:S000000735]
rna1569	gene1570	YEL007W	MIT1	666	OG0000121	6.65061	142.245	30.0614	N7	N5	TRUE	5.85586	1442	558	9	4	Transcriptional regulator of pseudohyphal growth; protein with sequence similarity to S. pombe gti1+ (gluconate transport inducer 1) and C. albicans Wor1 [Source:SGD;Acc:S000000733]
rna157	gene157	YBL055C	-	418	OG0002077	6.2862	39.696	15.0129	Conserved	No_dupl	TRUE	12.4402	903	353	5	10	3'-->5' exonuclease and endonuclease with a possible role in apoptosis; has similarity to mammalian and C. elegans apoptotic nucleases [Source:SGD;Acc:S000000151]
rna1571	gene1572	YEL005C	VAB2	282	OG0003259	5.851	59.4318	5.62514	N6	No_dupl	TRUE	13.1206	609	239	0	2	Subunit of the BLOC-1 complex involved in endosomal maturation; interacts with Vps21p-GFP; has potential role in vacuolar function, as suggested by its ability to bind Vac8p; likely member of; Vab2p-GFP-fusion localizes to cytoplasm in punctate pattern [Source:SGD;Acc:S000000731]
rna1572	gene1573	YEL004W	YEA4	342	OG0002813	9.50001	25.2312	9.16286	Conserved	No_dupl	TRUE	4.97076	731	297	2	2	Uridine diphosphate-N-acetylglucosamine (UDP-GlcNAc) transporter; required for cell wall chitin synthesis; localized to the ER [Source:SGD;Acc:S000000730]
rna1573	gene1574	YEL003W	GIM4	111	OG0004487	7.78556	268.824	101.083	Conserved	No_dupl	TRUE	17.1171	250	85	1	1	Subunit of the heterohexameric cochaperone prefoldin complex; complex binds specifically to cytosolic chaperonin and transfers target proteins to it [Source:SGD;Acc:S000000729]
rna1574	gene1575	YEL002C	WBP1	430	OG0001646	5.62385	185.022	141.424	Conserved	No_dupl	TRUE	12.3256	925	367	2	2	Beta subunit of the oligosaccharyl transferase glycoprotein complex; required for N-linked glycosylation of proteins in the endoplasmic reticulum; human homolog DDOST can complement yeast growth defect during down-regulation of yeast gene [Source:SGD;Acc:S000000728]
rna1575	gene1576	YEL001C	IRC22	225	OG0003257	4.67457	525.633	189.742	N6	No_dupl	TRUE	11.5556	485	192	0	2	Protein of unknown function; green fluorescent protein (GFP)-fusion localizes to the ER; YEL001C is non-essential; null mutant displays increased levels of spontaneous Rad52p foci [Source:SGD;Acc:S000000727]
rna1576	gene1577	YER001W	MNN1	762	OG0004017	6.79581	42.1595	14.2381	N6	No_dupl	TRUE	13.6483	1650	638	9	12	Alpha-1,3-mannosyltransferase; integral membrane glycoprotein of the Golgi complex, required for addition of alpha1,3-mannose linkages to N-linked and O-linked oligosaccharides, one of five S. cerevisiae proteins of the MNN1 family [Source:SGD;Acc:S000000803]
rna1577	gene1578	YER002W	NOP16	231	OG0001644	9.2571	526.524	77.8349	N7	No_dupl	TRUE	19.4805	500	195	3	3	Constituent of 66S pre-ribosomal particles; involved in 60S ribosomal subunit biogenesis [Source:SGD;Acc:S000000804]
rna1578	gene1579	YER003C	PMI40	429	OG0004486	5.65485	159.173	208.068	Conserved	No_dupl	TRUE	14.4522	923	366	1	11	Mannose-6-phosphate isomerase; catalyzes the interconversion of fructose-6-P and mannose-6-P; required for early steps in protein mannosylation [Source:SGD;Acc:S000000805]
rna1579	gene1580	YER004W	FMP52	231	OG0003256	9.29877	202.9	97.5396	Conserved	No_dupl	TRUE	9.95671	487	208	3	7	Protein of unknown function; localized to the mitochondrial outer membrane; induced by treatment with 8-methoxypsoralen and UVA irradiation [Source:SGD;Acc:S000000806]
rna158	gene158	YBL054W	TOD6	525	OG0000183	9.36863	67.7053	12.6688	Conserved	N5	TRUE	10.8571	1128	449	8	7	PAC motif binding protein involved in rRNA and ribosome biogenesis; subunit of the RPD3L histone deacetylase complex; Myb-like HTH transcription factor; hypophosphorylated by rapamycin treatment in a Sch9p-dependent manner; activated in stochastic pulses of nuclear localization [Source:SGD;Acc:S000000150]
rna1580	gene1581	YER005W	YND1	630	OG0001643	5.83341	49.9039	7.8236	Conserved	No_dupl	TRUE	13.0159	1370	522	2	9	Apyrase with wide substrate specificity; helps prevent inhibition of glycosylation by hydrolyzing nucleoside tri- and diphosphates that inhibit glycotransferases; partially redundant with Gda1p; mediates adenovirus E4orf4-induced toxicity [Source:SGD;Acc:S000000807]
rna1581	gene1582	YER006W	NUG1	520	OG0001641	8.92168	121.699	93.7364	Conserved	No_dupl	TRUE	14.8077	1102	460	1	4	GTPase that associates with nuclear 60S pre-ribosomes; required for export of 60S ribosomal subunits from the nucleus [Source:SGD;Acc:S000000808]
rna1582	gene1583	YER007W	PAC2	518	OG0001640	8.76783	21.4412	4.53776	Conserved	No_dupl	TRUE	11.583	1123	433	6	7	Microtubule effector required for tubulin heterodimer formation; binds alpha-tubulin, required for normal microtubule function, null mutant exhibits cold-sensitive microtubules and sensitivity to benomyl [Source:SGD;Acc:S000000809]
rna1583	gene1584	YER007C-A	TMA20	181	OG0004485	6.5333	239.672	125.439	Conserved	No_dupl	TRUE	13.8122	390	155	1	1	Protein of unknown function that associates with ribosomes; has a putative RNA binding domain; interacts with Tma22p; null mutant exhibits translation defects; has homology to human oncogene MCT-1; protein abundance increases in response to DNA replication stress [Source:SGD;Acc:S000002957]
rna1585	gene1586	YER008C	SEC3	1336	OG0003255	5.33642	35.1897	9.72622	N6	No_dupl	TRUE	15.7186	2883	1127	8	19	Subunit of the exocyst complex; the exocyst mediates polarized targeting and tethering of post-Golgi secretory vesicles to sites of exocytosis prior to SNARE-mediated fusion; PtdIns[4,5]P2-binding protein that localizes to exocytic sites in a Rho1p-dependent, actin-independent manner, targeting and anchoring the exocyst to the plasma membrane with Exo70p; direct GTP Rho1p effector; required for E…
rna1586	gene1587	YER009W	NTF2	125	OG0000637	4.50114	658.448	784.289	Conserved	No_dupl	TRUE	12	269	108	0	1	Nuclear envelope protein; interacts with GDP-bound Gsp1p and with proteins of the nuclear pore to transport Gsp1p into the nucleus where it is an essential player in nucleocytoplasmic transport [Source:SGD;Acc:S000000811]
rna1587	gene1588	YER010C	-	234	OG0003253	6.89287	105.893	27.1462	N6	No_dupl	TRUE	8.97436	497	207	3	2	Bifunctional HMG aldolase/oxaloacetate decarboxylase; requires divalent metal ions for activity; competitively inhibited by oxalate; forms a ring-shaped homotrimer; similar to members of the prokaryotic RraA family of class II (divalent metal ion dependent) pyruvate aldolases from the meta cleavage pathways of protocatechuate and gallate [Source:SGD;Acc:S000000812]
rna1588	gene1589	YER011W	TIR1	254	OG0000425	4.65907	211.05	345.82	N5	N4	TRUE	7.87402	531	233	7	7	Cell wall mannoprotein; expression is downregulated at acidic pH and induced by cold shock and anaerobiosis; abundance is increased in cells cultured without shaking; member of the Srp1p/Tip1p family of serine-alanine-rich proteins [Source:SGD;Acc:S000000813]
rna159	gene159	YBL052C	SAS3	831	OG0002076	6.06041	60.6112	3.54253	Conserved	No_dupl	TRUE	16.1252	1802	693	9	19	Histone acetyltransferase catalytic subunit of NuA3 complex; acetylates histone H3, involved in transcriptional silencing; homolog of the mammalian MOZ proto-oncogene; mutant has aneuploidy tolerance; sas3gcn5 double mutation is lethal [Source:SGD;Acc:S000000148]
rna1590	gene1591	YER012W	PRE1	198	OG0001083	5.82981	490.48	189.993	Conserved	No_dupl	TRUE	14.1414	420	176	0	4	Beta 4 subunit of the 20S proteasome; localizes to the nucleus throughout the cell cycle [Source:SGD;Acc:S000000814]
rna1591	gene1592	YER013W	PRP22	1145	OG0001082	7.79498	22.4269	6.07631	Conserved	No_dupl	TRUE	13.3624	2472	965	14	23	DEAH-box RNA-dependent ATPase/ATP-dependent RNA helicase; associates with lariat intermediates before the second catalytic step of splicing; mediates ATP-dependent mRNA release from the spliceosome and unwinds RNA duplexes; required for proofreading the exon ligation reaction [Source:SGD;Acc:S000000815]
rna1592	gene1593	YER014W	HEM14	539	OG0002887	9.33368	62.5894	13.2746	Conserved	No_dupl	TRUE	10.2041	1147	472	7	9	Protoporphyrinogen oxidase; a mitochondrial enzyme that catalyzes the seventh step in the heme biosynthetic pathway, converting protoporphyrinogen IX to protoporphyrin IX; inhibited by diphenyl ether-type herbicides [Source:SGD;Acc:S000000816]
rna1593	gene1594	YER014C-A	BUD25	153	OG0006359	6.98916	0.566372	0	N0	No_dupl	TRUE	8.49673	338	123	5	1	Protein involved in bud-site selection; diploid mutants display a random budding pattern instead of the wild-type bipolar pattern [Source:SGD;Acc:S000007590]
rna1594	gene1595	YER015W	FAA2	744	OG0002886	7.82275	9.8994	1.34021	Conserved	No_dupl	TRUE	11.828	1577	657	2	11	Medium chain fatty acyl-CoA synthetase; activates imported fatty acids; accepts a wide range of fatty acid chain lengths with a preference for medium chains, C9:0-C13:0; localized to the peroxisome; comparative analysis suggests that a mitochondrially targeted form may result from translation starting at a non-canonical codon upstream of the annotated start codon [Source:SGD;Acc:S000000817]
rna1595	gene1596	YER016W	BIM1	344	OG0001080	5.25546	172.856	28.6015	Conserved	No_dupl	TRUE	13.9535	746	288	1	7	Microtubule plus end-tracking protein; together with Kar9p makes up the cortical microtubule capture site and delays the exit from mitosis when the spindle is oriented abnormally; homolog of human end binding protein 1 (EB1) [Source:SGD;Acc:S000000818]
rna1596	gene1597	YER017C	AFG3	761	OG0000090	9.20235	61.1586	14.3105	Conserved	N6	TRUE	11.4323	1617	668	1	16	Mitochondrial inner membrane m-AAA protease component; mediates degradation of misfolded or unassembled proteins; also required for correct assembly of mitochondrial enzyme complexes; involved in cytoplasmic mRNA translation and aging; expression of human homolog AFG3L2 can complement yeast yta12 afg3 double mutant [Source:SGD;Acc:S000000819]
rna1597	gene1598	YER018C	SPC25	221	OG0005084	6.40599	49.6786	15.3065	N3	No_dupl	TRUE	12.6697	469	196	3	1	Component of the kinetochore-associated Ndc80 complex; involved in chromosome segregation, spindle checkpoint activity, and kinetochore clustering; evolutionarily conserved; other members include Ndc80p, Nuf2p, Spc24p, and Spc25p [Source:SGD;Acc:S000000820]
rna1598	gene1599	YER019W	ISC1	477	OG0002939	7.24475	61.5943	18.699	Conserved	No_dupl	TRUE	10.9015	1019	414	3	8	Inositol phosphosphingolipid phospholipase C; mitochondrial membrane localized; hydrolyzes complex sphingolipids to produce ceramide; activates genes required for non-fermentable carbon source metabolism during diauxic shift; activated by phosphatidylserine, cardiolipin, and phosphatidylglycerol; mediates Na+ and Li+ halotolerance; ortholog of mammalian neutral sphingomyelinase type 2 [Source:SGD…
rna16	gene16	YAL054C	ACS1	713	OG0004167	6.15337	6.28439	1.082	Conserved	No_dupl	TRUE	12.0617	1507	634	1	16	Acetyl-coA synthetase isoform; along with Acs2p, acetyl-coA synthetase isoform is the nuclear source of acetyl-coA for histone acetylation; expressed during growth on nonfermentable carbon sources and under aerobic conditions [Source:SGD;Acc:S000000050]
rna160	gene160	YBL051C	PIN4	668	OG0000692	5.82199	143.812	70.8877	Conserved	No_dupl	TRUE	8.08383	1429	577	2	18	Protein involved in G2/M phase progression and response to DNA damage; interacts with Rad53p; contains an RNA recognition motif, a nuclear localization signal, and several SQ/TQ cluster domains; hyperphosphorylated in response to DNA damage [Source:SGD;Acc:S000000147]
rna1600	gene1601	YER020W	GPA2	449	OG0001599	6.05565	75.7318	17.3446	Conserved	No_dupl	TRUE	10.9131	967	382	5	16	Nucleotide binding alpha subunit of the heterotrimeric G protein; interacts with the receptor Gpr1p, has signaling role in response to nutrients; required for the recruitment of Ras-GTP at the plasma membrane and in the nucleus [Source:SGD;Acc:S000000822]
rna1601	gene1602	YER021W	RPN3	523	OG0001596	5.37431	253.795	109.355	Conserved	No_dupl	TRUE	14.3403	1121	450	5	5	Essential non-ATPase regulatory subunit of the 26S proteasome lid; similar to the p58 subunit of the human 26S proteasome; temperature-sensitive alleles cause metaphase arrest, suggesting a role for the proteasome in cell cycle control [Source:SGD;Acc:S000000823]
rna1602	gene1603	YER022W	SRB4	687	OG0001595	5.20057	44.5791	13.0059	N7	No_dupl	TRUE	17.1761	1488	575	5	11	Subunit of the RNA polymerase II mediator complex; associates with core polymerase subunits to form the RNA polymerase II holoenzyme; required for basal RNA polymerase II transcription; homozygosity of the human MED17 L371P mutation is associated with infantile cerebral and cerebellar atrophy with poor myelination [Source:SGD;Acc:S000000824]
rna1603	gene1604	YER023W	PRO3	286	OG0001592	5.36856	318.596	268.75	Conserved	No_dupl	TRUE	10.4895	609	251	1	4	Delta 1-pyrroline-5-carboxylate reductase; catalyzes the last step in proline biosynthesis [Source:SGD;Acc:S000000825]
rna1604	gene1605	YER024W	YAT2	923	OG0004210	5.87166	11.4743	0.80822	Conserved	No_dupl	TRUE	13.4345	1974	797	4	16	Carnitine acetyltransferase; has similarity to Yat1p, which is a carnitine acetyltransferase associated with the mitochondrial outer membrane [Source:SGD;Acc:S000000826]
rna1605	gene1606	YER025W	GCD11	527	OG0001589	6.37423	229.479	221.866	Conserved	No_dupl	TRUE	13.4725	1117	466	0	6	Gamma subunit of the translation initiation factor eIF2; involved in the identification of the start codon; binds GTP when forming the ternary complex with GTP and tRNAi-Met; mutations in human ortholog cause X-linked intellectual disability (XLID) [Source:SGD;Acc:S000000827]
rna1607	gene1608	YER026C	CHO1	276	OG0000715	5.82137	224.019	158.321	Conserved	No_dupl	TRUE	10.5072	588	242	3	10	Phosphatidylserine synthase; functions in phospholipid biosynthesis; catalyzes the reaction CDP-diaclyglycerol + L-serine = CMP + L-1-phosphatidylserine, transcriptionally repressed by myo-inositol and choline [Source:SGD;Acc:S000000828]
rna1608	gene1609	YER027C	GAL83	417	OG0000138	4.68604	111.461	57.1275	Conserved	N6	TRUE	13.9089	910	343	5	3	One of three possible beta-subunits of the Snf1 kinase complex; allows nuclear localization of the Snf1 kinase complex in the presence of a nonfermentable carbon source; necessary and sufficient for phosphorylation of the Mig2p transcription factor in response to alkaline stress; functionally redundant with SIP1 and SIP2 for the phosphorylation of Mig1p in response to glucose deprivation; contain…
rna1609	gene1610	YER028C	MIG3	394	OG0000196	9.95825	40.4825	7.42024	Conserved	N5	TRUE	7.86802	838	346	12	7	Transcriptional regulator; partially nonfunctional in S288C strains but has a major role in catabolite repression and ethanol response in some other strains; involved in response to toxic agents; phosphorylation by Snf1p or the Mec1p pathway inactivates Mig3p, allowing induction of damage response genesenvironment [Source:SGD;Acc:S000000830]
rna161	gene161	YBL050W	SEC17	292	OG0004364	4.96381	172.781	93.2625	Conserved	No_dupl	TRUE	16.4384	630	248	0	4	Alpha-SNAP cochaperone; SNARE-complex adaptor for Sec18 (NSF) during the disassembly of postfusion cis-SNARE complexes; stimulates the ATPase activity of Sec18p; peripheral membrane protein required for vesicular transport between ER and Golgi, the 'priming' step in homotypic vacuole fusion, and autophagy; similar to mammalian alpha-SNAP [Source:SGD;Acc:S000000146]
rna1610	gene1611	YER029C	SMB1	196	OG0000920	10.3651	175.205	32.6291	Conserved	No_dupl	TRUE	10.7143	417	173	0	4	Core Sm protein Sm B; part of heteroheptameric complex (with Smd1p, Smd2p, Smd3p, Sme1p, Smx3p, and Smx2p) that is part of the spliceosomal U1, U2, U4, and U5 snRNPs; homolog of human Sm B and Sm B' [Source:SGD;Acc:S000000831]
rna1611	gene1612	YER030W	CHZ1	153	OG0002784	4.4645	457.409	108.182	N6	No_dupl	TRUE	33.3333	334	127	4	4	Histone chaperone for Htz1p/H2A-H2B dimer; required for the stabilization of the Chz1p-Htz1-H2B complex; has overlapping function with Nap1p; null mutant displays weak sensitivity to MMS and benomyl; contains a highly conserved CHZ motif; protein abundance increases in response to DNA replication stress [Source:SGD;Acc:S000000832]
rna1613	gene1614	YER032W	FIR1	876	OG0002785	7.20955	47.5419	9.46297	N6	No_dupl	TRUE	12.8995	1881	749	10	10	Protein involved in 3' mRNA processing; interacts with Ref2p; APCC(Cdh1) substrate; potential Cdc28p substrate [Source:SGD;Acc:S000000834]
rna1614	gene1615	YER033C	ZRG8	1076	OG0002786	4.7381	15.3265	3.73492	N6	No_dupl	TRUE	16.5428	2333	897	11	10	Protein of unknown function; authentic, non-tagged protein is detected in highly purified mitochondria in high-throughput studies; GFP-fusion protein is localized to the cytoplasm; transcription induced under conditions of zinc deficiency [Source:SGD;Acc:S000000835]
rna1615	gene1616	YER034W	-	185	OG0002684	5.66825	110.772	33.5393	N6	No_dupl	TRUE	19.4595	400	157	6	5	Protein of unknown function; non-essential gene; expression induced upon calcium shortage; protein abundance increases in response to DNA replication stress [Source:SGD;Acc:S000000836]
rna1617	gene1618	YER036C	ARB1	610	OG0000767	6.08536	226.983	187.517	Conserved	No_dupl	TRUE	14.2623	1280	552	0	7	ATPase of the ATP-binding cassette (ABC) family; involved in 40S and 60S ribosome biogenesis, has similarity to Gcn20p; shuttles from nucleus to cytoplasm, physically interacts with Tif6p, Lsg1p; human homolog ABCF2 can complement yeast ARB1 mutant [Source:SGD;Acc:S000000838]
rna1619	gene1620	YER038C	KRE29	464	OG0002682	5.12446	18.3248	2.62298	N6	No_dupl	TRUE	15.7328	1008	386	7	7	Subunit of the SMC5-SMC6 complex; this complex is involved in removal of X-shaped DNA structures that arise between sister chromatids during DNA replication and repair; heterozygous mutant shows haploinsufficiency in K1 killer toxin resistance [Source:SGD;Acc:S000000840]
rna162	gene162	YBL049W	MOH1	138	OG0000661	9.29998	4.75848	3.50316	Conserved	No_dupl	TRUE	7.97101	302	114	0	3	Protein of unknown function, essential for stationary phase survival; not required for growth on nonfermentable carbon sources; possibly linked with vacuolar transport [Source:SGD;Acc:S000000145]
rna1620	gene1621	YER038W-A	FMP49	126	OG0006360	9.07879	5.22718	0.387103	N0	No_dupl	TRUE	11.1111	276	104	2	3	Mitochondrial protein of unknown function; almost completely overlaps ORF HVG1/YER039C [Source:SGD;Acc:S000028746]
rna1622	gene1623	YER039C-A	-	72	OG0000202	7.75452	22.2368	7.69661	Conserved	N5	TRUE	4.16667	156	62	2	0	Putative protein of unknown function; YER039C-A is not an essential gene [Source:SGD;Acc:S000007226]
rna1623	gene1624	YER040W	GLN3	730	OG0002681	9.60698	36.9289	8.39063	Conserved	No_dupl	TRUE	6.71233	1573	619	7	9	Transcriptional activator of genes regulated by nitrogen catabolite repression; localization and activity regulated by quality of nitrogen source and Ure2p [Source:SGD;Acc:S000000842]
rna1624	gene1625	YER041W	YEN1	759	OG0003854	6.8105	30.9323	1.55788	Conserved	No_dupl	TRUE	13.7022	1636	643	10	9	Holliday junction resolvase; promotes template switching during break-induced replication (BIR), causing non-reciprocal translocations (NRTs); localization is cell-cycle dependent and regulated by Cdc28p phosphorylation; homolog of human GEN1; similar to S. cerevisiae endonuclease Rth1p [Source:SGD;Acc:S000000843]
rna1625	gene1626	YER042W	MXR1	184	OG0000765	6.51776	114.553	79.3426	Conserved	No_dupl	TRUE	14.1304	400	154	0	2	Methionine-S-sulfoxide reductase; involved in the response to oxidative stress; protects iron-sulfur clusters from oxidative inactivation along with MXR2; involved in the regulation of lifespan; reduced activity of human homolog implicated in Alzheimer disease [Source:SGD;Acc:S000000844]
rna1626	gene1627	YER043C	SAH1	449	OG0000763	5.82654	311.924	714.179	Conserved	No_dupl	TRUE	12.2494	954	395	0	5	S-adenosyl-L-homocysteine hydrolase; catabolizes S-adenosyl-L-homocysteine which is formed after donation of the activated methyl group of S-adenosyl-L-methionine (AdoMet) to an acceptor; regulates cellular lipid homoeostasis by regulating phosphatidylcholine(PC)synthesis and triacylglycerol (TG) levels [Source:SGD;Acc:S000000845]
rna1627	gene1628	YER044C	ERG28	148	OG0001806	9.41998	130.328	85.6487	Conserved	No_dupl	TRUE	5.40541	317	129	0	0	Endoplasmic reticulum membrane protein; may facilitate protein-protein interactions between the Erg26p dehydrogenase and the Erg27p 3-ketoreductase and/or tether these enzymes to the ER, also interacts with Erg6p [Source:SGD;Acc:S000000846]
rna1628	gene1629	YER044C-A	MEI4	408	OG0004978	9.60151	8.29326	0.423564	N6	No_dupl	TRUE	10.5392	882	344	5	3	Meiosis-specific protein involved in forming DSBs; involved in double-strand break (DSBs) formation during meiotic recombination; required for chromosome synapsis and production of viable spores [Source:SGD;Acc:S000001954]
rna163	gene163	YBL047C	EDE1	1381	OG0000659	4.61103	78.475	67.7736	Conserved	No_dupl	TRUE	13.903	2940	1205	4	24	Scaffold protein involved in the formation of early endocytic sites; putative regulator of cytokinesis; homo-oligomerization is required for localization to and organization of endocytic sites; has a network of interactions with other endocytic proteins; binds membranes in a ubiquitin-dependent manner; may also bind ubiquitinated membrane-associated proteins; interacts with Cmk2 and functions ups…
rna1630	gene1631	YER046W	SPO73	143	OG0001808	7.8546	44.4351	7.75473	N7	No_dupl	TRUE	11.1888	309	122	1	3	Meiosis-specific protein required for prospore membrane morphogenesis; required for the proper shape of the prospore membrane (PSM) and for spore wall formation; functions cooperatively with SPO71 in PSM elongation; physically interacts with Spo71p; genetically antagonistic to SPO1, similar to SPO71; localizes to the PSM; required for spore wall formation during sporulation; dispensable for both …
rna1631	gene1632	YER047C	SAP1	897	OG0000048	8.99031	32.797	5.96994	Conserved	N6	TRUE	12.8205	1912	781	10	19	Putative ATPase of the AAA family; interacts with the Sin1p transcriptional repressor in the two-hybrid system [Source:SGD;Acc:S000000849]
rna1632	gene1633	YER048C	CAJ1	391	OG0001810	5.62783	214.456	88.1418	Conserved	No_dupl	TRUE	19.6931	848	327	0	3	Nuclear type II J heat shock protein of the E. coli dnaJ family; contains a leucine zipper-like motif, binds to non-native substrates for presentation to Ssa3p, may function during protein translocation, assembly and disassembly [Source:SGD;Acc:S000000850]
rna1634	gene1635	YER048W-A	ISD11	94	OG0004495	10.3265	339.934	146.057	Conserved	No_dupl	TRUE	7.44681	204	80	1	0	Cysteine desulfurase (Nfs1p) activator; essential for the formation of the persulfide intermediate at the desulfurase active site during pyridoxal phosphate-dependent desulfuration of cysteine; required for mitochondrial iron-sulfur cluster biosynthesis; exclusive to eukaryotes, implicated as eukaryotic supplement to the bacterium-derived Fe-S cluster (ISC) assembly apparatus; involved in regulat…
rna1635	gene1636	YER049W	TPA1	644	OG0001811	5.22676	94.7903	50.5104	Conserved	No_dupl	TRUE	16.9255	1389	545	2	4	Fe(II)/2-oxoglutarate-dependent dioxygenase family member; catalyzes the repair of methyl-base lesions in both ss and dsDNA by oxidative demethylation; Poly(rA)-binding protein involved in mRNA poly(A) tail length and mRNA stability; role in translation termination efficiency; interacts with Sup45p (eRF1), Sup35p (eRF3) and Pab1p; similar to human prolyl 4-hydroxylase OGFOD1; binds Fe(II) and 2-o…
rna1636	gene1637	YER050C	RSM18	138	OG0001813	10.7892	247.424	66.341	Conserved	No_dupl	TRUE	6.52174	296	120	1	2	Mitochondrial ribosomal protein of the small subunit; has similarity to E. coli S18 ribosomal protein [Source:SGD;Acc:S000000852]
rna1637	gene1638	YER051W	JHD1	492	OG0003823	6.29806	43.4239	6.10193	Conserved	No_dupl	TRUE	13.8211	1078	400	10	12	JmjC domain family histone demethylase specific for H3-K36; similar to proteins found in human, mouse, drosophila, X. laevis, C. elegans, and S. pombe [Source:SGD;Acc:S000000853]
rna1638	gene1639	YER052C	HOM3	527	OG0002653	6.2165	86.2853	55.8549	Conserved	No_dupl	TRUE	11.9545	1122	461	2	3	Aspartate kinase (L-aspartate 4-P-transferase); cytoplasmic enzyme that catalyzes the first step in the common pathway for methionine and threonine biosynthesis; expression regulated by Gcn4p and the general control of amino acid synthesis [Source:SGD;Acc:S000000854]
rna1639	gene1640	YER053C	PIC2	300	OG0003841	9.45866	37.5657	12.1291	Conserved	No_dupl	TRUE	5.66667	652	250	0	2	Mitochondrial copper and phosphate carrier; imports copper and inorganic phosphate into mitochondria; functionally redundant with Mir1p but less abundant than Mir1p under normal conditions; expression is induced at high temperature [Source:SGD;Acc:S000000855]
rna164	gene164	YBL046W	PSY4	441	OG0003382	4.25759	83.1048	11.9383	Conserved	No_dupl	TRUE	24.4898	980	345	6	12	Regulatory subunit of protein phosphatase PP4; presence of Psy4p in the PP4 complex (along with catalytic subunit Pph3p and Psy2p) is required for dephosphorylation of the histone variant H2AX, but not for dephosphorylation of Rad53p, during recovery from the DNA damage checkpoint; localization is cell-cycle dependent and regulated by Cdc28p phosphorylation; required for cisplatin resistance; hom…
rna1640	gene1641	YER053C-A	-	37	OG0005414	6.50891	33.2818	19.7141	N5	No_dupl	TRUE	8.10811	82	31	0	0	Protein of unknown function; green fluorescent protein (GFP)-fusion protein localizes to the endoplasmic reticulum; protein abundance increases in response to DNA replication stress [Source:SGD;Acc:S000007523]
rna1642	gene1643	YER055C	HIS1	297	OG0003822	5.87392	280.396	106.651	Conserved	No_dupl	TRUE	12.7946	625	268	4	2	ATP phosphoribosyltransferase; a hexameric enzyme, catalyzes the first step in histidine biosynthesis; mutations cause histidine auxotrophy and sensitivity to Cu, Co, and Ni salts; transcription is regulated by general amino acid control [Source:SGD;Acc:S000000857]
rna1643	gene1644	YER056C	FCY2	533	OG0000038	5.10403	183.313	77.913	N6	N4	TRUE	7.31707	1139	462	7	16	Purine-cytosine permease; mediates purine (adenine, guanine, and hypoxanthine) and cytosine accumulation; relative distribution to the vacuole increases upon DNA replication stress [Source:SGD;Acc:S000000858]
rna1646	gene1647	YER058W	PET117	107	OG0003009	9.37872	142.43	34.8502	Conserved	No_dupl	TRUE	15.8879	236	87	0	1	Protein required for assembly of cytochrome c oxidase [Source:SGD;Acc:S000000860]
rna1648	gene1649	YER060W	FCY21	528	OG0000038	5.34287	14.4132	6.08607	N6	N4	TRUE	7.38636	1129	457	1	6	Putative purine-cytosine permease; very similar to Fcy2p but cannot substitute for its function [Source:SGD;Acc:S000000862]
rna1649	gene1650	YER060W-A	FCY22	530	OG0000038	5.07837	5.48442	4.25262	N6	N4	TRUE	7.35849	1129	463	3	8	Putative purine-cytosine permease; very similar to Fcy2p but cannot substitute for its function [Source:SGD;Acc:S000002958]
rna165	gene165	YBL045C	COR1	457	OG0003381	6.77521	120.395	62.0059	Conserved	No_dupl	TRUE	10.2845	961	412	2	1	Core subunit of the ubiquinol-cytochrome c reductase complex; the ubiquinol-cytochrome c reductase complex (bc1 complex) is a component of the mitochondrial inner membrane electron transport chain [Source:SGD;Acc:S000000141]
rna1650	gene1651	YER061C	CEM1	442	OG0001253	8.4444	17.7473	6.30446	Conserved	No_dupl	TRUE	8.59729	932	396	6	5	Mitochondrial beta-keto-acyl synthase; possible role in fatty acid synthesis; required for mitochondrial respiration; human homolog OXSM can complement yeast cem1 null mutant [Source:SGD;Acc:S000000863]
rna1652	gene1653	YER063W	THO1	218	OG0003931	6.68738	205.253	106.571	Conserved	No_dupl	TRUE	16.9725	464	192	1	4	Conserved nuclear RNA-binding protein; specifically binds to transcribed chromatin in a THO- and RNA-dependent manner, genetically interacts with shuttling hnRNP NAB2; overproduction suppresses transcriptional defect caused by hpr1 mutation [Source:SGD;Acc:S000000865]
rna1654	gene1655	YER065C	ICL1	557	OG0000589	5.97525	18.6922	0.721614	Conserved	No_dupl	TRUE	13.6445	1196	477	1	2	Isocitrate lyase; catalyzes the formation of succinate and glyoxylate from isocitrate, a key reaction of the glyoxylate cycle; expression of ICL1 is induced by growth on ethanol and repressed by growth on glucose [Source:SGD;Acc:S000000867]
rna1656	gene1657	YER066W	RRT13	185	OG0000168	5.82479	16.0414	1.18311	Conserved	N2	FALSE	11.8919	394	163	4	4	Putative protein of unknown function; non-essential gene identified in a screen for mutants with decreased levels of rDNA transcription [Source:SGD;Acc:S000000868]
rna1658	gene1659	YER068W	MOT2	587	OG0001252	8.29411	92.854	30.5989	Conserved	No_dupl	TRUE	9.88075	1258	505	4	5	Ubiquitin-protein ligase subunit of the CCR4-NOT complex; with Ubc4p, ubiquitinates nascent polypeptide-associated complex subunits and histone demethyase Jhd2p; CCR4-NOT has roles in transcription regulation, mRNA degradation, and post-transcriptional modifications; regulates levels of DNA Polymerase-{alpha} to promote efficient and accurate DNA replication [Source:SGD;Acc:S000000870]
rna1659	gene1660	YER069W	ARG5,6	863	OG0001251	8.4186	21.3202	6.68175	Conserved	No_dupl	TRUE	10.7764	1824	767	3	10	Acetylglutamate kinase and N-acetyl-gamma-glutamyl-phosphate reductase; N-acetyl-L-glutamate kinase (NAGK) catalyzes the 2nd and N-acetyl-gamma-glutamyl-phosphate reductase (NAGSA), the 3rd step in arginine biosynthesis; synthesized as a precursor which is processed in the mitochondrion to yield mature NAGK and NAGSA; enzymes form a metabolon complex with Arg2p; NAGK C-terminal domain stabilizes …
rna166	gene166	YBL044W	-	122	OG0006326	10.2474	2.02886	0.428241	N0	No_dupl	TRUE	8.19672	261	107	2	0	Putative protein of unknown function; YBL044W is not an essential protein [Source:SGD;Acc:S000000140]
rna1661	gene1662	YER071C	TDA2	126	OG0003003	4.9342	90.1211	36.443	N6	No_dupl	TRUE	16.6667	276	104	1	0	Protein of unknown function; green fluorescent protein (GFP)-fusion protein localizes to the cytoplasm in a punctate pattern; null mutant is sensitive to expression of the top1-T722A allele [Source:SGD;Acc:S000000873]
rna1662	gene1663	YER072W	VTC1	129	OG0001246	10.5259	234.454	256.701	Conserved	No_dupl	TRUE	4.65116	268	121	0	1	Regulatory subunit of the vacuolar transporter chaperone (VTC) complex; VTC complex is involved in membrane trafficking, vacuolar polyphosphate accumulation, microautophagy and non-autophagic vacuolar fusion; also has mRNA binding activity; protein abundance increases in response to DNA replication stress [Source:SGD;Acc:S000000874]
rna1663	gene1664	YER073W	ALD5	520	OG0001245	8.29873	37.9791	17.0883	Conserved	No_dupl	TRUE	11.1538	1106	456	0	12	Mitochondrial aldehyde dehydrogenase; involved in regulation or biosynthesis of electron transport chain components and acetate formation; activated by K+; utilizes NADP+ as the preferred coenzyme; constitutively expressed [Source:SGD;Acc:S000000875]
rna1665	gene1666	YER074W-A	YOS1	85	OG0004456	9.51332	379.621	129.425	Conserved	No_dupl	TRUE	7.05882	173	84	0	0	Integral membrane protein required for ER to Golgi transport; localized to the Golgi, the ER, and COPII vesicles; interacts with Yip1p and Yif1p [Source:SGD;Acc:S000007651]
rna1666	gene1667	YER075C	PTP3	928	OG0001244	7.0712	27.4986	6.74176	Conserved	No_dupl	TRUE	10.9914	2006	780	10	13	Phosphotyrosine-specific protein phosphatase; involved in the inactivation of mitogen-activated protein kinase (MAPK) during osmolarity sensing; dephosporylates Hog1p MAPK and regulates its localization; localized to the cytoplasm [Source:SGD;Acc:S000000877]
rna1668	gene1669	YER076C	-	302	OG0004625	4.70612	27.2907	3.09436	N6	No_dupl	TRUE	10.2649	658	250	9	4	Putative protein of unknown function; the authentic, non-tagged protein is detected in highly purified mitochondria in high-throughput studies; analysis of HA-tagged protein suggests a membrane localization [Source:SGD;Acc:S000000878]
rna1669	gene1670	YER077C	MRX1	688	OG0003001	9.46625	57.5357	5.98004	N6	No_dupl	TRUE	11.7733	1480	586	6	9	Protein that associates with mitochondrial ribosome; green fluorescent protein (GFP)-fusion protein localizes to the mitochondrion; null mutation results in a decrease in plasma membrane electron transport [Source:SGD;Acc:S000000879]
rna1670	gene1671	YER078C	ICP55	511	OG0001243	6.10616	32.6086	12.2105	Conserved	No_dupl	TRUE	12.7202	1098	437	4	6	Mitochondrial aminopeptidase; cleaves the N termini of at least 38 imported proteins after cleavage by the mitochondrial processing peptidase (MPP), thereby increasing their stability; member of the aminopeptidase P family [Source:SGD;Acc:S000000880]
rna1671	gene1672	YER078W-A	-	54	OG0006361	9.05672	3.74435	0.170258	N0	No_dupl	TRUE	1.85185	117	47	2	0	Putative protein of unknown function; identified by fungal homology and RT-PCR [Source:SGD;Acc:S000028546]
rna1672	gene1673	YER079W	-	210	OG0002999	9.2316	105.582	25.4742	N6	No_dupl	TRUE	10.4762	459	173	0	1	Putative protein of unknown function [Source:SGD;Acc:S000000881]
rna1673	gene1674	YER080W	AIM9	627	OG0002998	8.71351	132.576	45.9944	N6	No_dupl	TRUE	13.3971	1354	529	8	14	Protein of unknown function; the authentic, non-tagged protein is detected in highly purified mitochondria in high-throughput studies; null mutant displays elevated frequency of mitochondrial genome loss [Source:SGD;Acc:S000000882]
rna1676	gene1677	YER082C	UTP7	554	OG0001269	9.46001	94.9394	26.1101	Conserved	No_dupl	TRUE	11.1913	1179	485	0	4	Nucleolar protein; component of the small subunit (SSU) processome containing the U3 snoRNA that is involved in processing of pre-18S rRNA [Source:SGD;Acc:S000000884]
rna1677	gene1678	YER083C	GET2	285	OG0003015	9.45375	133.416	63.0651	N6	No_dupl	TRUE	7.36842	596	261	2	4	Subunit of the GET complex; involved in insertion of proteins into the ER membrane; required for the retrieval of HDEL proteins from the Golgi to the ER in an ERD2 dependent fashion and for meiotic nuclear division [Source:SGD;Acc:S000000885]
rna1678	gene1679	YER084W	-	128	OG0005234	10.0268	2.62941	1.27941	N3	No_dupl	TRUE	3.90625	272	114	1	1	Protein of unknown function; expressed at both mRNA and protein levels [Source:SGD;Acc:S000000886]
rna1679	gene1680	YER085C	-	173	OG0004789	10.0937	2.68738	0.147997	N4	No_dupl	TRUE	11.5607	371	150	0	0	Putative protein of unknown function [Source:SGD;Acc:S000000887]
rna168	gene168	YBL042C	FUI1	639	OG0000468	7.43158	31.118	12.7386	Conserved	No_dupl	TRUE	8.4507	1371	548	3	8	High affinity uridine permease, localizes to the plasma membrane; also mediates low but significant transport of the cytotoxic nucleoside analog 5-fluorouridine; not involved in uracil transport; relative distribution to the vacuole increases upon DNA replication stress [Source:SGD;Acc:S000000138]
rna1680	gene1681	YER086W	ILV1	576	OG0002074	8.67487	150.559	89.4955	Conserved	No_dupl	TRUE	10.5903	1209	521	0	7	Threonine deaminase, catalyzes first step in isoleucine biosynthesis; expression is under general amino acid control; ILV1 locus exhibits highly positioned nucleosomes whose organization is independent of known ILV1 regulation [Source:SGD;Acc:S000000888]
rna1681	gene1682	YER087W	AIM10	576	OG0002075	7.16196	33.4323	10.06	Conserved	No_dupl	TRUE	13.5417	1251	479	4	4	Protein with similarity to tRNA synthetases; non-tagged protein is detected in purified mitochondria; null mutant is viable and displays elevated frequency of mitochondrial genome loss [Source:SGD;Acc:S000000889]
rna1683	gene1684	YER088C	DOT6	670	OG0000183	9.503	102.643	20.0586	N6	N5	TRUE	8.35821	1426	586	11	15	Protein involved in rRNA and ribosome biogenesis; activated in stochastic pulses of nuclear localization; binds polymerase A and C motif; subunit of the RPD3L histone deacetylase complex; has chromatin specific SANT domain; involved in telomeric gene silencing and filamentation; relative distribution to the nucleus increases upon DNA replication stress [Source:SGD;Acc:S000000890]
rna1685	gene1686	YER090W	TRP2	507	OG0002078	5.5615	142.617	110.896	Conserved	No_dupl	TRUE	13.215	1077	446	2	8	Anthranilate synthase; catalyzes the initial step of tryptophan biosynthesis, forms multifunctional hetero-oligomeric anthranilate synthase:indole-3-glycerol phosphate synthase enzyme complex with Trp3p [Source:SGD;Acc:S000000892]
rna1686	gene1687	YER091C	MET6	767	OG0002080	6.06638	34.6513	85.5169	Conserved	No_dupl	TRUE	13.1682	1613	690	1	7	Cobalamin-independent methionine synthase; involved in methionine biosynthesis and regeneration; requires a minimum of two glutamates on the methyltetrahydrofolate substrate, similar to bacterial metE homologs [Source:SGD;Acc:S000000893]
rna1687	gene1688	YER092W	IES5	125	OG0003511	4.40266	220.149	57.6902	N6	No_dupl	TRUE	22.4	270	107	0	2	Non-essential INO80 chromatin remodeling complex subunit; deletion affects telomere maintenance via recombination [Source:SGD;Acc:S000000894]
rna1688	gene1689	YER093C	TSC11	1430	OG0003512	8.80462	16.8276	3.64	Conserved	No_dupl	TRUE	11.8881	3084	1208	10	34	Subunit of TORC2 (Tor2p-Lst8p-Avo1-Avo2-Tsc11p-Bit61p); TORC2 is a membrane-associated complex that regulates actin cytoskeletal dynamics during polarized growth and cell wall integrity; involved in sphingolipid metabolism; contains a RasGEFN domain [Source:SGD;Acc:S000000895]
rna169	gene169	YBL041W	PRE7	241	OG0003380	5.72409	249.72	192.513	Conserved	No_dupl	FALSE	13.6929	516	209	0	2	Beta 6 subunit of the 20S proteasome [Source:SGD;Acc:S000000137]
rna1690	gene1691	YER094C	PUP3	205	OG0003513	5.05125	383.475	164.945	Conserved	No_dupl	TRUE	13.1707	436	181	0	4	Beta 3 subunit of the 20S proteasome; involved in ubiquitin-dependent catabolism; human homolog is subunit C10 [Source:SGD;Acc:S000000896]
rna1691	gene1692	YER095W	RAD51	400	OG0002082	4.81537	70.6423	29.8469	Conserved	No_dupl	TRUE	14.25	846	356	1	8	Strand exchange protein; forms a helical filament with DNA that searches for homology; involved in the recombinational repair of double-strand breaks in DNA during vegetative growth and meiosis; homolog of Dmc1p and bacterial RecA protein [Source:SGD;Acc:S000000897]
rna1696	gene1697	YER100W	UBC6	250	OG0000693	5.8055	298.306	84.3968	Conserved	No_dupl	TRUE	13.6	539	213	0	1	Ubiquitin-conjugating enzyme involved in ERAD; located at the cytosolic side of the ER membrane; tail region contains a transmembrane segment at the C-terminus; substrate of the ubiquitin-proteasome pathway; ER-associated protein degradation is also known as ERAD [Source:SGD;Acc:S000000902]
rna170	gene170	YBL040C	ERD2	219	OG0004362	9.75997	189.277	87.3159	Conserved	No_dupl	FALSE	5.02283	467	192	0	3	HDEL receptor; an integral membrane protein that binds to the HDEL motif in proteins destined for retention in the endoplasmic reticulum; has a role in maintenance of normal levels of ER-resident proteins [Source:SGD;Acc:S000000136]
rna1700	gene1701	YER104W	RTT105	208	OG0004550	5.36051	49.1982	12.4781	N5	No_dupl	TRUE	17.7885	452	174	1	3	Protein with a role in regulation of Ty1 transposition [Source:SGD;Acc:S000000906]
rna1702	gene1703	YER106W	MAM1	302	OG0004551	9.03429	1.30336	0.37086	N5	No_dupl	TRUE	15.5629	663	245	6	1	Monopolin; meiosis-specific kinetochore-associated protein involved in monopolar attachment of sister kinetochores to the meiotic spindle; subunit of monopolin, a complex that prevents biorientation of sister kinetochores to ensure homolog biorientation during meiosis I; regulates the conformation, enzyme kinetics and substrate specificity of the Dsn1p kinase, Hrr1p; expressed only during the fir…
rna1703	gene1704	YER107C	GLE2	365	OG0002086	8.76557	65.5617	36.9099	Conserved	No_dupl	TRUE	8.76712	791	306	1	1	RNA export factor associated with the nuclear pore complex (NPC); associates with NUP116p; required for polyadenylated RNA export but not for protein import; homologous to S. pombe Rae1p and human RAE1 [Source:SGD;Acc:S000000909]
rna1704	gene1706	YER110C	KAP123	1113	OG0002088	4.54008	86.6189	179.98	Conserved	No_dupl	TRUE	14.6451	2341	1000	3	9	Karyopherin beta; mediates nuclear import of ribosomal proteins prior to assembly into ribosomes and import of histones H3 and H4; localizes to the nuclear pore, nucleus, and cytoplasm; exhibits genetic interactions with RAI1 [Source:SGD;Acc:S000000912]
rna1705	gene1707	YER111C	SWI4	1093	OG0003518	8.85899	32.1344	10.0693	Conserved	No_dupl	TRUE	10.064	2393	888	3	15	DNA binding component of the SBF complex (Swi4p-Swi6p); a transcriptional activator that in concert with MBF (Mbp1-Swi6p) regulates late G1-specific transcription of targets including cyclins and genes required for DNA synthesis and repair; Slt2p-independent regulator of cold growth; acetylation at two sites, K1016 and K1066, regulates interaction with Swi6p [Source:SGD;Acc:S000000913]
rna1706	gene1708	YER112W	LSM4	187	OG0002089	9.45301	406.324	76.1838	Conserved	No_dupl	TRUE	7.48663	416	147	1	1	Lsm (Like Sm) protein; part of heteroheptameric complexes (Lsm2p-7p and either Lsm1p or 8p): cytoplasmic Lsm1p complex involved in mRNA decay; nuclear Lsm8p complex part of U6 snRNP and possibly involved in processing tRNA, snoRNA, and rRNA; forms cytoplasmic foci upon DNA replication stress [Source:SGD;Acc:S000000914]
rna1707	gene1709	YER113C	TMN3	706	OG0003519	7.17158	35.3793	10.0207	Conserved	No_dupl	TRUE	9.34844	1534	586	4	10	Protein with a role in cellular adhesion and filamentous growth; similar to Emp70p and Tmn2p; member of Transmembrane Nine family with 9 transmembrane segments; localizes to Golgi; induced by 8-methoxypsoralen plus UVA irradiation [Source:SGD;Acc:S000000915]
rna1709	gene1711	YER115C	SPR6	191	OG0003392	9.58366	67.4477	4.7766	N6	No_dupl	TRUE	6.80628	410	165	1	3	Protein of unknown function; expressed during sporulation; not required for sporulation, but gene exhibits genetic interactions with other genes required for sporulation [Source:SGD;Acc:S000000917]
rna171	gene171	YBL039W-B	-	59	OG0004969	9.89967	57.7842	17.4213	N6	No_dupl	FALSE	5.08475	133	46	0	2	Putative protein of unknown function; mCherry fusion protein localizes to the vacuole [Source:SGD;Acc:S000028517]
rna1710	gene1712	YER116C	SLX8	274	OG0001858	4.664	33.8137	10.7773	Conserved	No_dupl	TRUE	19.708	591	233	2	0	Subunit of Slx5-Slx8 SUMO-targeted ubiquitin ligase (STUbL) complex; role in proteolysis of spindle positioning protein Kar9, DNA repair proteins Rad52p and Rad57p; stimulated by SUMO-modified substrates; contains a C-terminal RING domain; forms nuclear foci upon DNA replication stress; required for maintenance of genome integrity like human ortholog RNF [Source:SGD;Acc:S000000918]
rna1712	gene1714	YER118C	SHO1	367	OG0003391	5.41044	124.36	29.753	Conserved	No_dupl	TRUE	10.0817	791	312	1	0	Transmembrane osmosensor for filamentous growth and HOG pathways; involved in activation of the Cdc42p- and MAP kinase-dependent filamentous growth pathway and the high-osmolarity glycerol (HOG) response pathway; phosphorylated by Hog1p; interacts with Pbs2p, Msb2p, Hkr1p, and Ste11p [Source:SGD;Acc:S000000920]
rna1715	gene1717	YER121W	-	114	OG0005235	4.92324	18.6662	3.2164	N3	No_dupl	TRUE	14.9123	249	95	3	1	Putative protein of unknown function; may be involved in phosphatase regulation and/or generation of precursor metabolites and energy [Source:SGD;Acc:S000000923]
rna1716	gene1718	YER122C	GLO3	493	OG0001853	8.37	415.258	102.153	Conserved	No_dupl	TRUE	13.3874	1069	412	2	5	ADP-ribosylation factor GTPase activating protein (ARF GAP); involved in ER-Golgi transport; shares functional similarity with Gcs1p [Source:SGD;Acc:S000000924]
rna1717	gene1719	YER123W	YCK3	524	OG0000031	8.9747	75.4765	20.8866	Conserved	N6	TRUE	10.4962	1136	438	0	2	Palmitoylated vacuolar membrane-localized casein kinase I isoform; negatively regulates vacuole fusion during hypertonic stress via phosphorylation of Vps41p; shares essential functions with Hrr25p; regulates vesicle fusion in AP-3 pathway [Source:SGD;Acc:S000000925]
rna1718	gene1720	YER124C	DSE1	573	OG0003454	5.71853	214.732	102.403	N6	No_dupl	TRUE	11.1693	1246	475	5	11	Daughter cell-specific protein; may regulate cross-talk between the mating and filamentation pathways; deletion affects cell separation after division and sensitivity to alpha-factor and drugs affecting the cell wall; relocalizes from bud neck to cytoplasm upon DNA replication stress [Source:SGD;Acc:S000000926]
rna1719	gene1721	YER125W	RSP5	809	OG0000678	6.24397	53.3139	84.0315	Conserved	No_dupl	TRUE	12.8554	1722	707	2	8	NEDD4 family E3 ubiquitin ligase; regulates processes including: MVB sorting, the heat shock response, transcription, endocytosis and ribosome stability; ubiquitinates Sec23p, Sna3p, Ste4p, Nfi1p, Rpo21p and Sem1p; autoubiquitinates; deubiquitinated by Ubp2p; regulated by SUMO ligase Siz1p, in turn regulates Siz1p SUMO ligase activity; required for efficient Golgi-to-ER trafficking in COPI mutant…
rna1720	gene1722	YER126C	NSA2	261	OG0001975	10.2423	170.559	100.875	Conserved	No_dupl	TRUE	10.728	556	229	0	1	Protein constituent of 66S pre-ribosomal particles; contributes to processing of the 27S pre-rRNA; recruited by ribosomal proteins L17, L35, and L37 to assembling ribosomes after 27SB pre-rRNA is generated, immediately preceding removal of ITS2 [Source:SGD;Acc:S000000928]
rna1721	gene1723	YER127W	LCP5	357	OG0001976	6.45472	150.289	32.5066	Conserved	No_dupl	TRUE	18.2073	765	308	1	3	Essential protein involved in maturation of 18S rRNA; depletion leads to inhibited pre-rRNA processing and reduced polysome levels; localizes primarily to the nucleolus [Source:SGD;Acc:S000000929]
rna1722	gene1724	YER128W	VFA1	203	OG0001977	8.58744	48.9195	11.47	N7	No_dupl	TRUE	14.2857	439	172	1	0	Protein that interacts with Vps4p and has a role in vacuolar sorting; stimulates the ATPase activity of Vps4; localizes to endosomes in a Vps4-dependent manner; overexpression causes canavanine sensitivity and confers a partial class D vacuole morphology [Source:SGD;Acc:S000000930]
rna1724	gene1726	YER130C	COM2	443	OG0000608	5.52409	93.955	18.3382	Conserved	No_dupl	TRUE	14.447	963	368	4	8	Transcription factor that binds IME1 Upstream Activation Signal (UAS)ru; COM2 transcription is regulated by Haa1p, Sok2p and Zap1p transcriptional activators; may bind the IME1 promoter under all growth conditions to negatively regulate its transcription in the absence of a positive regulator that binds more effectively; repressor activity may depend on phosphorylation by PKA; C. albicans homolog…
rna1729	gene1731	YER133W	GLC7	312	OG0000016	5.31192	310.043	216.035	Conserved	N7	TRUE	14.4231	668	270	0	4	Type 1 S/T protein phosphatase (PP1) catalytic subunit; involved in glycogen metabolism, sporulation and mitotic progression; interacts with multiple regulatory subunits; regulates actomyosin ring formation; subunit of CPF; recruited to mating projections by Afr1p interaction; regulates nucleocytoplasmic shuttling of Hxk2p; import into the nucleus is inhibited during spindle assembly checkpoint a…
rna173	gene173	YBL038W	MRPL16	232	OG0002897	10.3217	163.982	46.7482	Conserved	No_dupl	FALSE	8.18966	496	202	2	7	Mitochondrial ribosomal protein of the large subunit; homologous to bacterial L16 ribosomal protein; synthetic lethality with hac1 mutation suggests a possible role in synthesis of precursors for protein glycosylation [Source:SGD;Acc:S000000134]
rna1732	gene1734	YER134C	-	178	OG0002520	6.30904	158.241	48.6259	Conserved	No_dupl	FALSE	14.6067	387	149	0	4	Magnesium-dependent acid phosphatase; member of the haloacid dehalogenase superfamily; non-essential gene [Source:SGD;Acc:S000000936]
rna1734	gene1736	YER136W	GDI1	451	OG0002317	5.65905	277.75	109.025	Conserved	No_dupl	TRUE	14.1907	970	385	1	4	GDP dissociation inhibitor; regulates vesicle traffic in secretory pathways by regulating the dissociation of GDP from the Sec4/Ypt/rab family of GTP binding proteins [Source:SGD;Acc:S000000938]
rna1735	gene1737	YER137C	-	148	OG0003658	9.23005	57.611	8.24081	N6	No_dupl	TRUE	12.8378	324	122	2	3	Putative protein of unknown function [Source:SGD;Acc:S000000939]
rna174	gene174	YBL037W	APL3	1025	OG0002898	8.80667	21.5267	10.3819	Conserved	No_dupl	FALSE	9.85366	2178	899	6	13	Alpha-adaptin; large subunit of the clathrin associated protein complex (AP-2); involved in vesicle mediated transport [Source:SGD;Acc:S000000133]
rna1740	gene1742	YER138W-A	-	34	OG0005236	9.30019	116.456	8.73981	N0	N0	FALSE	5.88235	75	29	0	0	Putative protein of unknown function; YER138W-A has a paralog, YBL107W-A, that arose from a single-locus duplication [Source:SGD;Acc:S000007239]
rna1742	gene1744	YER140W	EMP65	556	OG0002379	9.78759	30.2395	5.79589	Conserved	No_dupl	TRUE	9.17266	1192	478	1	6	Integral membrane protein of the ER; forms an ER-membrane associated protein complex with Slp1p; identified along with SLP1 in a screen for mutants defective in the unfolded protein response (UPR); proposed to function in the folding of integral membrane proteins; interacts genetically with MPS3; the authentic, non-tagged protein is detected in highly purified mitochondria in high-throughput stud…
rna1743	gene1745	YER141W	COX15	486	OG0001925	10.1681	88.5447	43.8995	Conserved	No_dupl	TRUE	6.3786	1033	427	1	9	Protein required for the hydroxylation of heme O to form heme A; heme A is an essential prosthetic group for cytochrome c oxidase [Source:SGD;Acc:S000000943]
rna1744	gene1746	YER142C	MAG1	296	OG0000669	8.10836	51.7275	12.6393	Conserved	No_dupl	TRUE	16.2162	652	238	0	3	3-methyl-adenine DNA glycosylase; involved in protecting DNA against alkylating agents; initiates base excision repair by removing damaged bases to create abasic sites that are subsequently repaired; protein abundance increases in response to DNA replication stress [Source:SGD;Acc:S000000944]
rna1745	gene1747	YER143W	DDI1	428	OG0001924	4.95746	106.508	28.2236	Conserved	No_dupl	TRUE	12.8505	907	379	0	8	DNA damage-inducible v-SNARE binding protein; role in suppression of protein secretion; may play a role in S-phase checkpoint control; has ubiquitin-associated (UBA), ubiquitin-like (UBL), and retroviral-like proteinase (RVP) domains [Source:SGD;Acc:S000000945]
rna1747	gene1749	YER145C	FTR1	404	OG0000511	8.67164	249.311	133.086	Conserved	No_dupl	TRUE	8.41584	866	348	3	4	High affinity iron permease; involved in the transport of iron across the plasma membrane; forms complex with Fet3p; expression is regulated by iron; protein abundance increases in response to DNA replication stress [Source:SGD;Acc:S000000947]
rna1748	gene1750	YER146W	LSM5	93	OG0001921	4.53651	337.673	191.779	Conserved	No_dupl	TRUE	17.2043	201	80	1	3	Lsm (Like Sm) protein; part of heteroheptameric complexes (Lsm2p-7p and either Lsm1p or 8p): cytoplasmic Lsm1p complex involved in mRNA decay; nuclear Lsm8p complex part of U6 snRNP and possibly involved in processing tRNA, snoRNA, and rRNA [Source:SGD;Acc:S000000948]
rna1749	gene1751	YER147C	SCC4	624	OG0003422	7.96906	26.1587	5.34509	N6	No_dupl	TRUE	11.2179	1348	526	7	11	Subunit of cohesin loading factor (Scc2p-Scc4p); complex is required for the loading of cohesin complexes onto chromosomes; involved in establishing sister chromatid cohesion during double-strand break repair via phosphorylated histone H2AX [Source:SGD;Acc:S000000949]
rna175	gene175	YBL036C	-	257	OG0002899	6.03215	268.698	74.2603	Conserved	No_dupl	FALSE	15.1751	557	216	1	2	Putative non-specific single-domain racemase; based on structural similarity; binds pyridoxal 5'-phosphate; expression of GFP-fusion protein induced in response to the DNA-damaging agent MMS [Source:SGD;Acc:S000000132]
rna1750	gene1752	YER148W	SPT15	240	OG0001919	9.39255	302.822	100.298	Conserved	No_dupl	TRUE	12.0833	512	210	0	3	TATA-binding protein (TBP); general transcription factor that interacts with other factors to form the preinitiation complex at promoters; essential for viability, highly conserved; yeast gene can complement mutations in human homolog TBP [Source:SGD;Acc:S000000950]
rna1751	gene1753	YER149C	PEA2	420	OG0003421	5.39439	61.3588	14.1103	N6	No_dupl	TRUE	16.4286	901	361	1	5	Coiled-coil 12S polarisome subunit; required for polarity establishment, apical bud growth, shmoo formation, filamentous differentiation; involved in Bni1p localization at sites of polarized growth, controlling polarized assembly of actin cables; role in apical growth affects diploid-specific bipolar bud site selection; retains Slt2p at bud tip to regulate ER inheritance; role in Ca2+ influx, cel…
rna1754	gene1756	YER151C	UBP3	912	OG0001753	7.65986	107.039	30.4055	Conserved	No_dupl	TRUE	11.9518	1982	756	9	21	Ubiquitin-specific protease involved in transport and osmotic response; negatively regulates Ras/PKA signaling; interacts with Bre5p to coregulate anterograde, retrograde transport between ER and Golgi; involved in transcription elongation in response to osmostress through phosphorylation at Ser695 by Hog1p; inhibitor of gene silencing; role in ribophagy; cleaves ubiquitin fusions but not polyubi…
rna1755	gene1757	YER152C	-	443	OG0001752	6.22883	89.1858	20.3563	Conserved	No_dupl	TRUE	10.6095	948	383	2	9	Protein with 2-aminoadipate transaminase activity; shares amino acid similarity with the aminotransferases Aro8p and Aro9p; YER152C is not an essential gene [Source:SGD;Acc:S000000954]
rna1756	gene1758	YER153C	PET122	254	OG0003989	9.74689	19.43	4.36996	N6	No_dupl	TRUE	10.2362	533	231	2	10	Mitochondrial translational activator specific for the COX3 mRNA; acts together with Pet54p and Pet494p; located in the mitochondrial inner membrane [Source:SGD;Acc:S000000955]
rna1757	gene1759	YER154W	OXA1	402	OG0000649	10.1301	110.626	27.8399	Conserved	No_dupl	TRUE	5.97015	856	352	0	16	Mitochondrial inner membrane insertase; mediates the insertion of both mitochondrial- and nuclear-encoded proteins from the matrix into the inner membrane; also has a role in insertion of carrier proteins into the inner membrane; acts as a voltage-gated ion channel, activated by substrate peptides; interacts with mitochondrial ribosomes; conserved from bacteria to animals [Source:SGD;Acc:S0000009…
rna1758	gene1760	YER155C	BEM2	2167	OG0004223	8.52699	33.5339	18.9428	Conserved	No_dupl	TRUE	11.0291	4661	1842	20	46	Rho GTPase activating protein (RhoGAP); involved in the control of cytoskeleton organization and cellular morphogenesis; required for bud emergence; potential GAP for Rho4p [Source:SGD;Acc:S000000957]
rna1759	gene1761	YER156C	-	338	OG0001315	7.05548	126.651	74.4596	Conserved	No_dupl	TRUE	13.3136	724	292	0	8	Putative protein of unknown function; interacts with Hsp82p and copurifies with Ipl1p; expression is copper responsive and downregulated in strains deleted for MAC1, a copper-responsive transcription factor; similarity to mammalian MYG1 [Source:SGD;Acc:S000000958]
rna176	gene176	YBL035C	POL12	705	OG0004188	6.56914	33.1885	15.0742	Conserved	No_dupl	FALSE	11.4894	1505	612	6	15	B subunit of DNA polymerase alpha-primase complex; required for initiation of DNA replication during mitotic and premeiotic DNA synthesis; also functions in telomere capping and length regulation [Source:SGD;Acc:S000000131]
rna1760	gene1762	YER157W	COG3	801	OG0003048	5.28064	36.3604	10.7449	Conserved	No_dupl	TRUE	15.1061	1713	692	12	15	Essential component of the conserved oligomeric Golgi complex; a cytosolic tethering complex (Cog1p through Cog8p) that functions in protein trafficking to mediate fusion of transport vesicles to Golgi compartments [Source:SGD;Acc:S000000959]
rna1763	gene1765	YER159C	BUR6	142	OG0001318	5.0996	840.214	69.1838	Conserved	No_dupl	TRUE	15.493	307	121	2	3	Subunit of a heterodimeric NC2 transcription regulator complex; complex binds to TBP and can repress transcription by preventing preinitiation complex assembly or stimulate activated transcription; homologous to human NC2alpha; complex also includes Ncb2p; bur6 ncb2 double mutation is functionally complemented by coexpression of human DRAP1 and DR1, although the single bur6 mutation is not comple…
rna1767	gene1769	YER161C	SPT2	333	OG0003710	9.4134	202.515	19.1069	N6	No_dupl	TRUE	19.5195	726	275	5	10	Protein involved in negative regulation of transcription; required for RNA polyadenylation; exhibits regulated interactions with both histones and SWI-SNF components; relocalizes to the cytosol in response to hypoxia; similar to mammalian HMG1 proteins [Source:SGD;Acc:S000000963]
rna1768	gene1770	YER162C	RAD4	754	OG0003709	8.15744	30.5949	4.75885	Conserved	No_dupl	TRUE	16.4456	1631	633	14	14	Protein that recognizes and binds damaged DNA (with Rad23p) during NER; subunit of Nuclear Excision Repair Factor 2 (NEF2); also involved, with Rad23p, in turnover of ubiquitylated proteins; Rad4p-Rad23p heterodimer binds to promoters of DNA damage response genes to repress their transcription in the absence of DNA damage; NER stands for nucleotide excision repair [Source:SGD;Acc:S000000964]
rna1769	gene1771	YER163C	GCG1	232	OG0003937	5.75618	104.119	25.7641	Conserved	No_dupl	TRUE	12.931	493	205	1	7	Gamma-glutamyl cyclotransferase; cleaves the gamma-glutamyl bond of glutathione to yield 5-oxoproline and a Cys-Gly dipeptide; similar to mammalian pro-apoptotic protein ChaC1; expression of mouse ChaC1 in yeast increases apoptosis; green fluorescent protein (GFP)-fusion protein localizes to the cytoplasm and nucleus; periodically expressed during the metabolic cycle [Source:SGD;Acc:S000000965]
rna177	gene177	YBL034C	STU1	1513	OG0002900	5.93624	12.9766	6.42823	Conserved	No_dupl	TRUE	12.7561	3284	1257	9	19	Component of the mitotic spindle; binds to interpolar microtubules via its association with beta-tubulin (Tub2p); required for interpolar microtubules to provide an outward force on the spindle poles [Source:SGD;Acc:S000000130]
rna1770	gene1772	YER164W	CHD1	1468	OG0000610	6.10308	34.5016	19.0686	Conserved	No_dupl	TRUE	16.485	3161	1245	2	26	Chromatin remodeler that regulates various aspects of transcription; acts in in conjunction with Isw1b to regulate chromatin structure and maintain chromatin integrity during transcription elongation by RNAP II by preventing trans-histone exchange over coding regions; contains a chromo domain, a helicase domain and a DNA-binding domain; component of both the SAGA and SLIK complexes [Source:SGD;Ac…
rna1771	gene1773	YER165W	PAB1	577	OG0001415	5.70845	320.285	595.331	Conserved	No_dupl	TRUE	13.5182	1238	495	1	6	Poly(A) binding protein; part of the 3'-end RNA-processing complex, mediates interactions between the 5' cap structure and the 3' mRNA poly(A) tail, involved in control of poly(A) tail length, interacts with translation factor eIF-4G; stimulates, but is not required for the deadenylation activity of the Pan2p-Pan3p poly(A)-ribonuclease complex [Source:SGD;Acc:S000000967]
rna1773	gene1775	YER167W	BCK2	851	OG0001416	7.72567	37.4882	8.57286	N6	No_dupl	TRUE	10.2233	1827	728	7	10	Serine/threonine-rich protein involved in PKC1 signaling pathway; protein kinase C (PKC1) signaling pathway controls cell integrity; overproduction suppresses pkc1 mutations [Source:SGD;Acc:S000000969]
rna1774	gene1776	YER168C	CCA1	546	OG0001417	8.31549	52.6774	22.8948	Conserved	No_dupl	TRUE	11.9048	1176	464	0	13	ATP (CTP):tRNA-specific tRNA nucleotidyltransferase; different forms targeted to the nucleus, cytosol, and mitochondrion are generated via the use of multiple transcriptional and translational start sites; human homolog TRNT1 complements yeast null mutant [Source:SGD;Acc:S000000970]
rna1776	gene1778	YER170W	ADK2	225	OG0003115	8.922	68.5571	21.9991	Conserved	No_dupl	TRUE	12.4444	471	206	1	2	Mitochondrial adenylate kinase; catalyzes the reversible synthesis of GTP and AMP from GDP and ADP; may serve as a back-up for synthesizing GTP or ADP depending on metabolic conditions; 3' sequence of ADK2 varies with strain background [Source:SGD;Acc:S000000972]
rna1777	gene1779	YER171W	RAD3	778	OG0001419	5.41153	48.4345	11.7488	Conserved	No_dupl	TRUE	15.2956	1660	676	0	11	5' to 3' DNA helicase; involved in nucleotide excision repair and transcription; subunit of RNA polII initiation factor TFIIH and of Nucleotide Excision Repair Factor 3 (NEF3); homolog of human XPD protein; mutant has aneuploidy tolerance; protein abundance increases in response to DNA replication stress [Source:SGD;Acc:S000000973]
rna1778	gene1780	YER172C	BRR2	2163	OG0001420	5.34162	12.7702	8.79625	Conserved	No_dupl	TRUE	14.0546	4647	1844	14	21	RNA-dependent ATPase RNA helicase (DEIH box); required for disruption of U4/U6 base-pairing in native snRNPs to activate the spliceosome for catalysis; homologous to human U5-200kD [Source:SGD;Acc:S000000974]
rna1779	gene1781	YER173W	RAD24	659	OG0001421	6.00416	37.4178	2.80217	Conserved	No_dupl	TRUE	13.9605	1437	542	4	13	Checkpoint protein; involved in the activation of the DNA damage and meiotic pachytene checkpoints; subunit of a clamp loader that loads Rad17p-Mec3p-Ddc1p onto DNA; homolog of human and S. pombe Rad17 protein [Source:SGD;Acc:S000000975]
rna178	gene178	YBL033C	RIB1	345	OG0001094	5.90495	96.2474	27.3873	Conserved	No_dupl	TRUE	13.913	736	301	0	6	GTP cyclohydrolase II; catalyzes the first step of the riboflavin biosynthesis pathway [Source:SGD;Acc:S000000129]
rna1781	gene1783	YER175C	TMT1	299	OG0000084	5.8677	45.5247	13.4376	Conserved	N6	TRUE	15.7191	651	248	3	3	Trans-aconitate methyltransferase; cytosolic enzyme that catalyzes the methyl esterification of 3-isopropylmalate, an intermediate of the leucine biosynthetic pathway, and trans-aconitate, which inhibits the citric acid cycle [Source:SGD;Acc:S000000977]
rna1782	gene1784	YER175W-A	-	54	OG0006362	10.9595	6.82793	1.97925	N0	No_dupl	TRUE	3.7037	123	41	2	0	Putative protein of unknown function; identified by gene-trapping, microarray-based expression analysis, and genome-wide homology searching [Source:SGD;Acc:S000028625]
rna1783	gene1785	YER176W	ECM32	1121	OG0003843	9.44649	48.5945	11.4622	Conserved	No_dupl	TRUE	11.5076	2412	953	13	16	DNA dependent ATPase/DNA helicase; helicase belonging to the Dna2p- and Nam7p-like family of helicases that is involved in modulating translation termination; interacts with the translation termination factors, localized to polysomes [Source:SGD;Acc:S000000978]
rna1784	gene1786	YER177W	BMH1	267	OG0000105	4.81789	2181.1	883.095	Conserved	N4	TRUE	16.8539	571	232	2	3	14-3-3 protein, major isoform; controls proteome at post-transcriptional level, binds proteins and DNA, involved in regulation of exocytosis, vesicle transport, Ras/MAPK and rapamycin-sensitive signaling, aggresome formation, spindle position checkpoint; protein increases in abundance and relative distribution to the nucleus increases upon DNA replication stress; antiapoptotic gene similar to hum…
rna1785	gene1787	YER178W	PDA1	420	OG0002368	8.28786	283.288	430.796	Conserved	No_dupl	TRUE	11.4286	894	368	1	7	E1 alpha subunit of the pyruvate dehydrogenase (PDH) complex; catalyzes the direct oxidative decarboxylation of pyruvate to acetyl-CoA; phosphorylated; regulated by glucose; PDH complex is concentrated in spots within the mitochondrial matrix, often near the ERMES complex and near peroxisomes [Source:SGD;Acc:S000000980]
rna1786	gene1788	YER179W	DMC1	334	OG0004669	5.67069	4.50571	1.02028	Conserved	No_dupl	TRUE	13.4731	708	296	1	11	Meiosis-specific recombinase required for double-strand break repair; also required for pairing between homologous chromosomes; required for the normal morphogenesis of synaptonemal complex; homolog of Rad51p and the bacterial RecA protein; binds ssDNA and dsDNA, forms helical filaments; stimulated by Rdh54p [Source:SGD;Acc:S000000981]
rna1787	gene1789	YER180C	ISC10	267	OG0003685	4.88662	106.414	0.0873527	N6	No_dupl	TRUE	19.4757	583	220	5	6	Protein required for sporulation; transcript is induced 7.5 hours after induction of meiosis, expected to play significant role in the formation of reproductive cells [Source:SGD;Acc:S000000982]
rna1788	gene1790	YER180C-A	SLO1	85	OG0004983	4.80705	23.6647	26.575	N6	No_dupl	FALSE	17.6471	185	72	2	0	Protein interacting with Arl3p; Arl3p is a GTPase of the Ras superfamily involved in vesicle-tethering at the Golgi; putative ortholog of human SCOCO [Source:SGD;Acc:S000028437]
rna179	gene179	YBL032W	HEK2	381	OG0000474	5.7552	181.343	98.7868	Conserved	N5	TRUE	14.4357	812	333	3	5	RNA binding protein involved in asymmetric localization of ASH1 mRNA; represses translation of ASH1 mRNA, an effect reversed by Yck1p-dependent phosphoryation; regulates telomere position effect and length; similarity to hnRNP-K [Source:SGD;Acc:S000000128]
rna1790	gene1792	YER182W	FMP10	244	OG0000894	9.75782	94.6876	21.9677	N7	No_dupl	FALSE	8.60656	522	212	1	6	Putative protein of unknown function; the authentic, non-tagged protein is detected in highly purified mitochondria in high-throughput studies [Source:SGD;Acc:S000000984]
rna1791	gene1793	YER183C	FAU1	211	OG0000895	6.6278	64.376	28.4294	Conserved	No_dupl	FALSE	12.7962	456	179	3	2	5,10-methenyltetrahydrofolate synthetase; involved in folic acid biosynthesis [Source:SGD;Acc:S000000985]
rna1792	gene1794	YER184C	TOG1	794	OG0004270	8.05425	10.889	0.697898	N6	No_dupl	TRUE	11.2091	1724	660	9	17	Transcriptional activator of oleate genes; regulates genes involved in fatty acid utilization; zinc cluster protein; deletion confers sensitivity to Calcufluor white, and prevents growth on glycerol or lactate as sole carbon source [Source:SGD;Acc:S000000986]
rna1793	gene1795	YER185W	PUG1	303	OG0000125	8.98656	6.0411	0.74313	N6	N3	TRUE	6.27063	647	264	0	8	Plasma membrane protein involved in protoprophyrin and heme transport; roles in the uptake of protoprophyrin IX and the efflux of heme; expression is induced under both low-heme and low-oxygen conditions; member of the fungal lipid-translocating exporter (LTE) family of proteins [Source:SGD;Acc:S000000987]
rna1794	gene1796	YER186C	-	306	OG0006363	6.94951	62.567	0.0991325	N0	No_dupl	TRUE	14.7059	672	248	21	12	Putative protein of unknown function [Source:SGD;Acc:S000000988]
rna1795	gene1797	YER187W	-	141	OG0004870	4.04588	16.226	0.13189	N6	No_dupl	TRUE	15.6028	310	115	7	13	Putative protein of unknown function; induced in respiratory-deficient cells [Source:SGD;Acc:S000000989]
rna1796	gene1798	YER188C-A	-	99	OG0005237	9.35112	10.7452	0.278585	N0	N0	FALSE	2.0202	216	83	8	3	Putative protein of unknown function [Source:SGD;Acc:S000028764]
rna1797	gene1799	YER189W	-	122	OG0000014	6.74102	2.45492	1.33202	N6	N0	TRUE	15.5738	265	103	1	0	Putative protein of unknown function [Source:SGD;Acc:S000000991]
rna1798	gene1800	YER190W	YRF1-2	1681	OG0000014	7.14411	12.997	0.348652	Conserved	N0	TRUE	12.4331	3599	1446	2	1	Helicase encoded by the Y' element of subtelomeric regions; highly expressed in the mutants lacking the telomerase component TLC1; potentially phosphorylated by Cdc28p; induced by treatment with 8-methoxypsoralen and UVA irradiation [Source:SGD;Acc:S000000992]
rna1799	gene1801	YER190C-B	-	160	OG0005441	9.58779	0.196985	0	N0	N0	TRUE	4.375	344	138	0	0	Putative protein of unknown function; identified by gene-trapping, microarray-based expression analysis, and genome-wide homology searching [Source:SGD;Acc:S000028627]
rna180	gene180	YBL031W	SHE1	338	OG0003447	10.4055	62.1213	8.15915	N6	No_dupl	TRUE	7.98817	724	292	3	0	Mitotic spindle protein; interacts with components of the Dam1 (DASH) complex, its effector Sli15p, and microtubule-associated protein Bim1p; also localizes to nuclear microtubules and to the bud neck in a ring-shaped structure; inhibits dynein function [Source:SGD;Acc:S000000127]
rna1800	gene1802	YFL068W	-	160	OG0005441	9.69303	0.0996214	0	N0	N0	TRUE	4.375	343	139	2	1	Putative protein of unknown function; SWAT-GFP and mCherry fusion proteins localize to the cytosol [Source:SGD;Acc:S000001826]
rna1801	gene1803	YFL067W	-	175	OG0006364	6.11102	0.00922322	0	N0	No_dupl	TRUE	5.71429	370	157	2	1	Protein of unknown function; down-regulated at low calcium levels; mCherry fusion protein localizes to the vacuole [Source:SGD;Acc:S000001827]
rna1802	gene1804	YFL066C	-	392	OG0000014	7.0014	9.61488	0.0667765	Conserved	N0	TRUE	12.5	839	339	3	2	Helicase-like protein encoded within the telomeric Y' element; induced by treatment with 8-methoxypsoralen and UVA irradiation; SWAT-GFP and mCherry fusion proteins localize to the nucleus [Source:SGD;Acc:S000001828]
rna1803	gene1805	YFL065C	-	102	OG0000014	9.32584	22.3826	0.476393	N6	N0	TRUE	10.7843	221	87	0	0	Putative protein of unknown function; induced by treatment with 8-methoxypsoralen and UVA irradiation [Source:SGD;Acc:S000001829]
rna1804	gene1806	YFL064C	-	174	OG0000014	8.87144	18.5678	4.68558	N6	N0	TRUE	12.6437	378	146	2	1	Putative protein of unknown function [Source:SGD;Acc:S000001830]
rna1805	gene1807	YFL062W	COS4	379	OG0000004	8.9861	29.4693	18.8369	N6	N0	FALSE	10.5541	833	306	16	18	Endosomal protein involved in turnover of plasma membrane proteins; member of the DUP380 subfamily of conserved, often subtelomeric COS genes; required for the multivesicular vesicle body sorting pathway that internalizes plasma membrane proteins for degradation; Cos proteins provide ubiquitin in trans for nonubiquitinated cargo proteins [Source:SGD;Acc:S000001832]
rna1806	gene1808	YFL061W	DDI2	225	OG0005238	5.65886	2.26737	0.367731	N1	No_dupl	TRUE	11.1111	477	200	3	0	Cyanamide hydratase that detoxifies cyanamide; member of the HD domain metalloprotein superfamily; expression is induced over 100-fold by cyanamide and by SN2-type DNA alkylating agents such as MMS and DMA; induction decreased in rad6 and rad18 mutants; gene and protein are identical to DDI3 and Ddi3p [Source:SGD;Acc:S000001833]
rna1807	gene1809	YFL060C	SNO3	222	OG0000110	7.04331	31.3988	2.18883	Conserved	N0	TRUE	11.7117	475	193	3	6	Protein of unknown function; nearly identical to Sno2p; expression is induced before the diauxic shift and also in the absence of thiamin [Source:SGD;Acc:S000001834]
rna1808	gene1810	YFL059W	SNZ3	298	OG0000094	5.40026	25.5814	4.365	Conserved	N0	TRUE	13.7584	634	262	3	6	Member of a stationary phase-induced gene family; expressed in the presence of galactose; transcription of SNZ3 is induced prior to diauxic shift, and also in the absence of thiamin in a Thi2p-dependent manner; forms a coregulated gene pair with SNO3 [Source:SGD;Acc:S000001835]
rna1809	gene1811	YFL058W	THI5	340	OG0000064	8.1752	1.34996	0.877311	Conserved	N0	TRUE	12.3529	728	294	1	4	Protein involved in synthesis of the thiamine precursor HMP; member of a subtelomeric gene family including THI5, THI11, THI12, and THI13; hydroxymethylpyrimidine is also known as HMP [Source:SGD;Acc:S000001836]
rna1811	gene1813	YFL055W	AGP3	558	OG0002644	7.1094	7.3508	0.762203	Conserved	No_dupl	TRUE	7.34767	1178	498	9	12	Low-affinity amino acid permease; may act to supply the cell with amino acids as nitrogen source in nitrogen-poor conditions; transcription is induced under conditions of sulfur limitation; plays a role in regulating Ty1 transposition [Source:SGD;Acc:S000001839]
rna1812	gene1814	YFL054C	AQY3	646	OG0004161	8.56314	13.0315	1.7983	Conserved	No_dupl	TRUE	10.0619	1389	551	6	18	Putative channel-like protein; similar to Fps1p; mediates passive diffusion of glycerol in the presence of ethanol [Source:SGD;Acc:S000001840]
rna1813	gene1815	YFL053W	DAK2	591	OG0004303	5.58901	0.290574	0.122589	Conserved	No_dupl	TRUE	12.0135	1244	531	1	10	Dihydroxyacetone kinase; required for detoxification of dihydroxyacetone (DHA); involved in stress adaptation [Source:SGD;Acc:S000001841]
rna1814	gene1816	YFL052W	-	465	OG0000024	6.47152	0.343146	0.326541	N7	N3	FALSE	12.2581	1002	395	5	7	Zinc cluster transcription factor that regulates respiratory growth; binds to promoters of genes involved in respiration, gluconeogenesis, and the glyoxylate shunt; required for normal carbon source utilization and stress response [Source:SGD;Acc:S000001842]
rna1815	gene1817	YFL051C	-	160	OG0000015	4.63768	0.917961	0	N6	No_dupl	FALSE	11.875	349	133	6	2	Putative protein of unknown function; SWAT-GFP fusion protein localizes to the cell periphery while mCherry fusion protein localizes to both the cell periphery and vacuole; YFL051C is not an essential gene [Source:SGD;Acc:S000001843]
rna1816	gene1818	YFL050C	ALR2	858	OG0000086	6.27799	15.3971	0.0735837	Conserved	N3	FALSE	12.704	1841	735	18	14	Probable Mg(2+) transporter; overexpression confers increased tolerance to Al(3+) and Ga(3+) ions; plays a role in regulating Ty1 transposition [Source:SGD;Acc:S000001844]
rna1817	gene1819	YFL049W	SWP82	623	OG0003959	8.77067	57.0759	11.8516	N6	No_dupl	TRUE	11.3965	1345	526	6	15	Member of the SWI/SNF chromatin remodeling complex; has an as yet unidentified role in the complex; has identifiable counterparts in closely related yeast species; abundantly expressed in many growth conditions; paralog of Npl6p; relocates to the cytosol under hypoxic conditions [Source:SGD;Acc:S000001845]
rna1819	gene1821	YFL047W	RGD2	714	OG0001512	5.54736	85.134	13.1066	Conserved	No_dupl	TRUE	14.2857	1541	603	8	15	GTPase-activating protein (RhoGAP) for Cdc42p and Rho5p; relocalizes from bud neck to cytoplasm upon DNA replication stress [Source:SGD;Acc:S000001847]
rna182	gene182	YBL029C-A	-	94	OG0004654	8.66596	105.507	23.7432	N6	No_dupl	TRUE	7.44681	212	72	0	0	Protein of unknown function; green fluorescent protein (GFP)-fusion protein localizes to the cell periphery; protein abundance increases in response to DNA replication stress; has potential orthologs in Saccharomyces species and in Yarrowia lipolytica [Source:SGD;Acc:S000007591]
rna1820	gene1822	YFL046W	FMP32	207	OG0000623	7.06673	170.378	23.4555	Conserved	No_dupl	TRUE	14.4928	447	176	2	6	Putative assembly factor for cytochrome c oxidase; the authentic, non-tagged protein is detected in highly purified mitochondria in high-throughput studies; has similarity to human MCUR1/CCDC90A [Source:SGD;Acc:S000001848]
rna1821	gene1823	YFL045C	SEC53	254	OG0001511	5.13552	496.848	492.277	Conserved	No_dupl	TRUE	16.1417	538	226	0	2	Phosphomannomutase; involved in synthesis of GDP-mannose and dolichol-phosphate-mannose; required for folding and glycosylation of secretory proteins in the ER lumen [Source:SGD;Acc:S000001849]
rna1822	gene1824	YFL044C	OTU1	301	OG0001509	5.14017	66.4269	34.5247	Conserved	No_dupl	TRUE	13.6213	651	254	1	8	Deubiquitylation enzyme that binds to the chaperone-ATPase Cdc48p; may contribute to regulation of protein degradation by deubiquitylating substrates that have been ubiquitylated by Ufd2p; member of the Ovarian Tumor (OTU) family; protein abundance increases in response to DNA replication stress [Source:SGD;Acc:S000001850]
rna1823	gene1825	YFL042C	-	674	OG0000165	4.92315	53.9947	12.5021	Conserved	N5	TRUE	15.727	1458	566	7	13	Putative sterol transfer protein; one of six StART-like domain-containing proteins in yeast that may be involved in sterol transfer between intracellular membranes; conserved across eukaryotes; has both GRAM and StART-like (VASt) domains; localizes to membrane contact sites throughout the cell, including nucleus-vacuole junctions and ER-mitochondrial contact sites [Source:SGD;Acc:S000001852]
rna1824	gene1826	YFL041W-A	-	63	OG0006365	8.78636	10.5241	0.0365789	N0	No_dupl	TRUE	15.873	137	54	1	1	Putative protein of unknown function; identified by fungal homology and RT-PCR [Source:SGD;Acc:S000028547]
rna1825	gene1827	YFL041W	FET5	622	OG0000074	4.9879	47.1496	43.0981	Conserved	N6	TRUE	13.0225	1339	529	4	11	Multicopper oxidase; integral membrane protein with similarity to Fet3p; may have a role in iron transport [Source:SGD;Acc:S000001853]
rna1826	gene1828	YFL040W	-	540	OG0003175	8.76673	0.143309	0.00865453	Conserved	No_dupl	TRUE	7.03704	1169	453	8	12	Putative transporter; member of the sugar porter family; YFL040W is not an essential gene; may have a role in intracellular sterol transport [Source:SGD;Acc:S000001854]
rna1827	gene1829	YFL039C	ACT1	375	OG0000102	5.44315	1083.62	1796.61	Conserved	N7	TRUE	12.5333	801	326	0	2	Actin; structural protein involved in cell polarization, endocytosis, and other cytoskeletal functions [Source:SGD;Acc:S000001855]
rna1828	gene1830	YFL038C	YPT1	206	OG0001506	5.16895	618.567	347.623	Conserved	No_dupl	TRUE	14.0777	444	176	0	3	Rab family GTPase; involved in the ER-to-Golgi step of the secretory pathway; complex formation with the Rab escort protein Mrs6p is required for prenylation of Ypt1p by type II protein geranylgeranyltransferase (Bet2p-Bet4p); binds to unspliced HAC1 mRNA; regulates the unfolded protein response (UPR) by promoting the decay of HAC1 RNA; localizes to the early Golgi, the transitional Golgi and ER …
rna1829	gene1831	YFL037W	TUB2	457	OG0003174	4.64408	270.16	229.4	Conserved	No_dupl	TRUE	14.2232	983	390	2	4	Beta-tubulin; associates with alpha-tubulin (Tub1p and Tub3p) to form tubulin dimer, which polymerizes to form microtubules; mutation in human ortholog is associated with congenital fibrosis of the extraocular muscles (CFEOM) with polymicrogyria [Source:SGD;Acc:S000001857]
rna183	gene183	YBL029W	-	376	OG0004022	6.04957	11.375	1.29782	N6	No_dupl	TRUE	11.4362	810	320	4	6	Non-essential protein of unknown function [Source:SGD;Acc:S000000125]
rna1831	gene1833	YFL036W	RPO41	1351	OG0001505	8.92273	19.1119	12.9074	Conserved	No_dupl	TRUE	12.2132	2877	1178	13	37	Mitochondrial RNA polymerase; single subunit enzyme similar to those of T3 and T7 bacteriophages; requires a specificity subunit encoded by MTF1 for promoter recognition; Mtf1p interacts with and stabilizes the Rpo41p-promoter complex, enhancing DNA bending and melting to facilitate pre-initiation open complex formation; Rpo41p also synthesizes RNA primers for mitochondrial DNA replication [Sourc…
rna1832	gene1834	YFL034C-B	MOB2	287	OG0004474	9.59917	106.789	27.548	Conserved	No_dupl	TRUE	7.31707	623	240	2	2	Activator of Cbk1p kinase; component of the RAM signaling network that regulates cellular polarity and morphogenesis; activation of Cbk1p facilitates the Ace2p-dependent daughter cell-specific transcription of genes involved in cell separation; similar to Mob1p [Source:SGD;Acc:S000001859]
rna1834	gene1836	YFL034W	MIL1	1073	OG0001504	5.11836	30.9574	7.12124	Conserved	No_dupl	TRUE	15.657	2301	920	7	30	Predicted lipase; binds variant medium clathrin chain Apm2p and contributes to its membrane recruitment; putative integral membrane protein that interacts with Rpp0p component of ribosomal stalk [Source:SGD;Acc:S000001860]
rna1835	gene1837	YFL033C	RIM15	1770	OG0002659	6.01491	13.5806	4.74137	Conserved	No_dupl	TRUE	11.5819	3787	1525	18	56	Protein kinase involved in cell proliferation in response to nutrients; glucose-repressible; involved in signal transduction during cell proliferation in response to nutrients, specifically the establishment of stationary phase; identified as a regulator of IME2; phosphorylates Igo1p and Igo2p; substrate of Pho80p-Pho85p kinase [Source:SGD;Acc:S000001861]
rna1836	gene1838	YFL031W	HAC1	238	OG0003656	4.97214	253.605	7.43455	N6	No_dupl	TRUE	15.9664	506	210	3	5	Basic leucine zipper (bZIP) transcription factor (ATF/CREB1 homolog); regulates the unfolded protein response, via UPRE binding, and membrane biogenesis; ER stress-induced splicing pathway facilitates efficient Hac1p synthesis; two functional forms of Hac1p are produced; translation initiation is repressed under non-stress conditions; protein abundance increases in response to DNA replication str…
rna1837	gene1839	YFL030W	AGX1	385	OG0003655	8.11695	8.71209	1.04923	Conserved	No_dupl	TRUE	9.35065	818	339	0	11	Alanine:glyoxylate aminotransferase (AGT); catalyzes the synthesis of glycine from glyoxylate, which is one of three pathways for glycine biosynthesis in yeast; similar to mammalian and plant alanine:glyoxylate aminotransferases; human homolog AGXT complements yeast null mutant [Source:SGD;Acc:S000001864]
rna1838	gene1840	YFL029C	CAK1	368	OG0003653	5.5674	60.2815	11.3944	Conserved	No_dupl	TRUE	13.587	801	305	1	6	Cyclin-dependent kinase-activating kinase; required for passage through the cell cycle; phosphorylates and activates Cdc28p; nucleotide-binding pocket differs significantly from those of most other protein kinases [Source:SGD;Acc:S000001865]
rna1839	gene1841	YFL028C	CAF16	289	OG0002312	6.18976	70.9885	29.465	Conserved	No_dupl	TRUE	13.8408	617	252	1	8	Part of evolutionarily-conserved CCR4-NOT regulatory complex; contains single ABC-type ATPase domain but no transmembrane domain; interacts with several subunits of Mediator [Source:SGD;Acc:S000001866]
rna184	gene184	YBL028C	-	106	OG0001950	10.1813	331.88	135.786	N7	No_dupl	TRUE	15.0943	229	91	0	1	Protein of unknown function that may interact with ribosomes; green fluorescent protein (GFP)-fusion protein localizes to the nucleolus; predicted to be involved in ribosome biogenesis [Source:SGD;Acc:S000000124]
rna1840	gene1842	YFL027C	GYP8	497	OG0002310	8.8126	25.5417	5.86203	Conserved	No_dupl	TRUE	11.67	1066	427	7	7	GTPase-activating protein for yeast Rab family members; Ypt1p is the preferred in vitro substrate but also acts on Sec4p, Ypt31p and Ypt32p; involved in the regulation of ER to Golgi vesicle transport [Source:SGD;Acc:S000001867]
rna1841	gene1843	YFL026W	STE2	431	OG0002605	6.44396	8.21065	0.29805	N7	No_dupl	TRUE	7.88863	918	377	5	9	Receptor for alpha-factor pheromone; seven transmembrane-domain GPCR that interacts with both pheromone and a heterotrimeric G protein to initiate the signaling response that leads to mating between haploid a and alpha cells [Source:SGD;Acc:S000001868]
rna1842	gene1844	YFL025C	BST1	1029	OG0002606	6.26924	19.853	6.57654	Conserved	No_dupl	TRUE	9.52381	2203	886	6	15	GPI inositol deacylase of the endoplasmic reticulum (ER); negatively regulates COPII vesicle formation; prevents production of vesicles with defective subunits; required for proper discrimination between resident ER proteins and Golgi-bound cargo molecules; functional ortholog of human PGAP1, mutation of which is associated with intellectual disability and encephalopathy [Source:SGD;Acc:S00000186…
rna1843	gene1845	YFL024C	EPL1	832	OG0003799	8.80186	30.8567	7.90983	Conserved	No_dupl	TRUE	14.5433	1799	699	3	18	Subunit of NuA4, an essential histone H4/H2A acetyltransferase complex; conserved region at N-terminus is essential for interaction with the NPC (nucleosome core particle); required for autophagy; homologous to Drosophila Enhancer of Polycomb; coding sequence contains length polymorphisms in different strains [Source:SGD;Acc:S000001870]
rna1844	gene1846	YFL023W	BUD27	796	OG0004109	4.63172	54.0346	11.579	Conserved	No_dupl	TRUE	23.4925	1738	652	14	14	Unconventional prefoldin protein involved in translation initiation; required for correct assembly of RNAP I, II, and III in an Rpb5p-dependent manner; shuttles between nucleus and cytoplasm; mutants have inappropriate expression of nutrient sensitive genes due to translational derepression of Gcn4p transcription factor; diploid mutants show random budding; ortholog of human URI/RMP [Source:SGD;A…
rna1845	gene1847	YFL022C	FRS2	503	OG0003800	5.53031	202.07	151.202	Conserved	No_dupl	TRUE	14.5129	1076	435	1	5	Alpha subunit of cytoplasmic phenylalanyl-tRNA synthetase; forms a tetramer with Frs1p to form active enzyme; evolutionarily distant from mitochondrial phenylalanyl-tRNA synthetase based on protein sequence, but substrate binding is similar [Source:SGD;Acc:S000001872]
rna1846	gene1848	YFL021W	GAT1	510	OG0004790	8.81112	52.842	9.00915	Conserved	No_dupl	TRUE	8.03922	1105	427	3	10	Transcriptional activator of nitrogen catabolite repression genes; contains a GATA-1-type zinc finger DNA-binding motif; activity and localization regulated by nitrogen limitation and Ure2p; different translational starts produce two major and two minor isoforms that are differentially regulated and localized [Source:SGD;Acc:S000001873]
rna1847	gene1849	YFL020C	PAU5	122	OG0000001	4.70676	23.8441	13.3291	N5	N4	TRUE	9.01639	254	114	0	2	Member of the seripauperin multigene family; encoded mainly in subtelomeric regions; induced during alcoholic fermentation; induced by low temperature and also by anaerobic conditions; negatively regulated by oxygen and repressed by heme [Source:SGD;Acc:S000001874]
rna1850	gene1852	YFL017W-A	SMX2	77	OG0004477	5.14553	121.141	102.496	Conserved	No_dupl	TRUE	12.987	167	66	0	3	Core Sm protein Sm G; part of heteroheptameric complex (with Smb1p, Smd1p, Smd2p, Smd3p, Sme1p, and Smx3p) that is part of the spliceosomal U1, U2, U4, and U5 snRNPs; homolog of human Sm G [Source:SGD;Acc:S000002965]
rna1851	gene1853	YFL017C	GNA1	159	OG0001540	5.12291	175.321	55.0001	Conserved	No_dupl	TRUE	15.0943	350	129	3	4	Glucosamine-6-phosphate acetyltransferase; evolutionarily conserved; required for multiple cell cycle events including passage through START, DNA synthesis, and mitosis; involved in UDP-N-acetylglucosamine synthesis, forms GlcNAc6P from AcCoA [Source:SGD;Acc:S000001877]
rna1852	gene1854	YFL016C	MDJ1	511	OG0001539	9.30642	143.192	36.6281	Conserved	No_dupl	TRUE	10.3718	1100	435	2	7	Co-chaperone that stimulates HSP70 protein Ssc1p ATPase activity; involved in protein folding/refolding in the mitochodrial matrix; required for proteolysis of misfolded proteins; member of the HSP40 (DnaJ) family of chaperones [Source:SGD;Acc:S000001878]
rna1853	gene1855	YFL014W	HSP12	109	OG0003193	5.22031	27.9725	24.0064	Conserved	No_dupl	TRUE	20.1835	236	93	2	4	Plasma membrane protein involved in maintaining membrane organization; involved in maintaining organization during stress conditions; induced by heat shock, oxidative stress, osmostress, stationary phase, glucose depletion, oleate and alcohol; protein abundance increased in response to DNA replication stress and dietary restriction; regulated by the HOG and Ras-Pka pathways; required for dietary …
rna1854	gene1856	YFL013C	IES1	692	OG0003192	5.06263	90.1371	16.9481	N6	No_dupl	TRUE	17.6301	1486	592	4	18	Subunit of the INO80 chromatin remodeling complex; relocalizes to the cytosol in response to hypoxia [Source:SGD;Acc:S000001881]
rna1855	gene1857	YFL012W	-	148	OG0006366	9.29961	0.861807	0.5342	N0	No_dupl	TRUE	12.1622	323	123	1	4	Putative protein of unknown function; transcribed during sporulation; null mutant exhibits increased resistance to rapamycin [Source:SGD;Acc:S000001882]
rna1856	gene1858	YFL011W	HXT10	546	OG0000000	9.10841	0.934578	0.299586	Conserved	N4	TRUE	6.41026	1167	473	5	20	Putative hexose transporter; expressed at low levels and expression is repressed by glucose [Source:SGD;Acc:S000001883]
rna1857	gene1859	YFL010W-A	AUA1	94	OG0006367	10.6649	0.204027	0	N0	No_dupl	TRUE	5.31915	206	78	2	1	Protein required for the negative regulation by ammonia of Gap1p; Gap1p is a general amino acid permease [Source:SGD;Acc:S000001955]
rna1858	gene1860	YFL010C	WWM1	211	OG0000450	4.2607	341.754	253.96	N7	No_dupl	TRUE	10.9005	457	178	0	2	WW domain containing protein of unknown function; binds to Mca1p, a caspase-related protease that regulates H2O2-induced apoptosis; overexpression causes G1 phase growth arrest and clonal death that is suppressed by overexpression of MCA1 [Source:SGD;Acc:S000001884]
rna1859	gene1861	YFL009W	CDC4	779	OG0000168	6.66922	59.5919	15.9191	Conserved	N2	TRUE	10.3979	1668	671	4	11	F-box protein required for both the G1/S and G2/M phase transitions; modular substrate specificity factor which associates with core SCF (Cdc53p, Skp1p and Hrt1p/Rbx1p) to form the SCFCdc4 complex; SCFCdc4 acts as a ubiquitin-protein ligase directing ubiquitination of cyclin-dependent kinase (CDK) phosphorylated substrates, such as: Sic1p, Far1p, Cdc6p, Clb6p, and Cln3p [Source:SGD;Acc:S000001885]
rna186	gene186	YBL026W	LSM2	95	OG0004666	7.84467	310.676	143.085	Conserved	No_dupl	TRUE	13.6842	205	82	0	0	Lsm (Like Sm) protein; part of heteroheptameric complexes (Lsm2p-7p and either Lsm1p or 8p): cytoplasmic Lsm1p complex involved in mRNA decay; nuclear Lsm8p complex part of U6 snRNP and possibly involved in processing tRNA, snoRNA, and rRNA; relocalizes from nucleus to cytoplasmic foci upon DNA replication stress [Source:SGD;Acc:S000000122]
rna1860	gene1862	YFL008W	SMC1	1225	OG0001538	6.113	37.7236	13.7637	Conserved	No_dupl	TRUE	16.7347	2635	1042	7	17	Subunit of the multiprotein cohesin complex; essential protein involved in chromosome segregation and in double-strand DNA break repair; SMC chromosomal ATPase family member, binds DNA with a preference for DNA with secondary structure [Source:SGD;Acc:S000001886]
rna1861	gene1863	YFL007W	BLM10	2143	OG0003444	5.58103	31.0841	16.9542	Conserved	No_dupl	TRUE	13.2991	4592	1839	13	28	Proteasome activator; binds the core proteasome (CP) and stimulates proteasome-mediated protein degradation by inducing gate opening; required for sequestering CP into proteasome storage granule (PSG) during quiescent phase and for nuclear import of CP in proliferating cells; required for resistance to bleomycin, may be involved in protecting against oxidative damage; similar to mammalian PA200 […
rna1862	gene1864	YFL005W	SEC4	215	OG0000673	6.61056	427.986	196.73	Conserved	No_dupl	TRUE	12.093	464	183	1	0	Rab family GTPase; essential for vesicle-mediated exocytic secretion and autophagy; associates with the exocyst component Sec15p and may regulate polarized delivery of transport vesicles to the exocyst at the plasma membrane [Source:SGD;Acc:S000001889]
rna1865	gene1867	YFL003C	MSH4	878	OG0004254	6.95168	3.53086	0.295628	Conserved	No_dupl	TRUE	12.4146	1899	737	7	8	Protein involved in meiotic recombination; required for normal levels of crossing over, colocalizes with Zip2p to discrete foci on meiotic chromosomes, has homology to bacterial MutS protein [Source:SGD;Acc:S000001891]
rna1869	gene1871	YFL002C	SPB4	606	OG0001988	9.11148	55.122	15.6391	Conserved	No_dupl	TRUE	13.3663	1297	523	3	12	Putative ATP-dependent RNA helicase; nucleolar protein required for synthesis of 60S ribosomal subunits at a late step in the pathway; sediments with 66S pre-ribosomes in sucrose gradients [Source:SGD;Acc:S000001894]
rna187	gene187	YBL025W	RRN10	145	OG0004078	5.06287	79.9529	19.6263	N6	No_dupl	TRUE	16.5517	317	120	1	3	Protein involved in promoting high level transcription of rDNA; subunit of UAF (upstream activation factor) for RNA polymerase I [Source:SGD;Acc:S000000121]
rna1870	gene1872	YFL001W	DEG1	442	OG0001987	9.34027	56.1568	12.8388	Conserved	No_dupl	TRUE	11.5385	958	370	6	4	tRNA:pseudouridine synthase; introduces pseudouridines at position 38 or 39 in tRNA; also responsible for pseudouracil modification of some mRNAs; important for maintenance of translation efficiency and normal cell growth, localizes to both the nucleus and cytoplasm; non-essential for viability [Source:SGD;Acc:S000001895]
rna1871	gene1873	YFR001W	LOC1	204	OG0004025	10.3128	333.994	62.9971	N6	No_dupl	TRUE	14.7059	437	177	2	5	Nuclear protein involved in asymmetric localization of ASH1 mRNA; binds double-stranded RNA in vitro; constituent of 66S pre-ribosomal particles; required at post-transcriptional step for efficient retrotransposition; absence results in decreased Ty1 Gag:GFP protein levels; relocalizes from nucleus to cytoplasm upon DNA replication stress [Source:SGD;Acc:S000001897]
rna1872	gene1874	YFR002W	NIC96	839	OG0000681	6.37548	63.273	25.53	Conserved	No_dupl	TRUE	12.8725	1801	718	4	15	Linker nucleoporin component of the nuclear pore complex (NPC); also part of the NPC nuclear basket; contributes to nucleocytoplasmic transport and NPC biogenesis; forms stable associations with three FG-nucleoporins (Nsp1p, Nup57p, and Nup49p) [Source:SGD;Acc:S000001898]
rna1873	gene1875	YFR003C	YPI1	155	OG0001985	5.80601	275.362	62.3605	Conserved	No_dupl	TRUE	19.3548	341	126	2	5	Regulatory subunit of the type I protein phosphatase (PP1) Glc7p; Glc7p participates in the regulation of a variety of metabolic processes including mitosis and glycogen metabolism; in vitro evidence suggests Ypi1p is an inhibitor of Glc7p while in vivo evidence suggests it is an activator; overproduction causes decreased cellular content of glycogen; partial depletion causes lithium sensitivity,…
rna1874	gene1876	YFR004W	RPN11	306	OG0000680	5.81351	260.101	123.134	Conserved	No_dupl	TRUE	13.7255	662	258	0	7	Metalloprotease subunit of 19S regulatory particle; part of 26S proteasome lid; couples the deubiquitination and degradation of proteasome substrates; involved, independent of catalytic activity, in fission of mitochondria and peroxisomes; protein abundance increases in response to DNA replication stress [Source:SGD;Acc:S000001900]
rna1875	gene1877	YFR005C	SAD1	448	OG0001984	6.68326	63.8026	15.9937	Conserved	No_dupl	TRUE	12.9464	970	376	7	6	Conserved zinc-finger domain protein involved in pre-mRNA splicing; critical for splicing of nearly all intron-containing genes; required for assembly of U4 snRNA into the U4/U6 particle [Source:SGD;Acc:S000001901]
rna1876	gene1878	YFR006W	-	535	OG0003458	5.78269	154.893	66.8422	Conserved	No_dupl	TRUE	15.514	1153	454	5	8	Putative X-Pro aminopeptidase; green fluorescent protein (GFP)-fusion protein localizes to the cytoplasm; YFR006W is not an essential gene [Source:SGD;Acc:S000001902]
rna1878	gene1880	YFR007W	YFH7	353	OG0001982	6.31769	46.581	11.2142	Conserved	No_dupl	TRUE	13.0312	756	305	1	5	Putative kinase with similarity to the PRK/URK/PANK kinase subfamily; the PRK/URK/PANK subfamily of P-loop kinases is also known as phosphoribulokinase/uridine kinase/bacterial pantothenate kinase [Source:SGD;Acc:S000001903]
rna1879	gene1881	YFR008W	FAR7	221	OG0002700	5.7419	41.679	12.6819	N6	No_dupl	TRUE	14.0271	478	187	3	8	Protein involved in recovery from pheromone-induced cell cycle arrest; acts in a Far1p-independent pathway; interacts with Far3p, Far8p, Far9p, Far10p, and Far11p; protein abundance increases in response to DNA replication stress [Source:SGD;Acc:S000001904]
rna188	gene188	YBL024W	NCL1	684	OG0002377	7.01408	117.547	75.6928	Conserved	No_dupl	TRUE	14.3275	1462	592	5	10	S-adenosyl-L-methionine-dependent tRNA: m5C-methyltransferase; methylates cytosine to m5C at several positions in tRNAs and intron-containing pre-tRNAs; increases proportion of tRNALeu(CAA) with m5C at wobble position in response to hydrogen peroxide, causing selective translation of mRNA from genes enriched in TTG codon; loss of NCL1 confers hypersensitivity to oxidative stress; similar to Nop2p…
rna1881	gene1883	YFR009W	GCN20	752	OG0000901	5.85928	97.9969	69.7551	Conserved	No_dupl	TRUE	14.7606	1587	671	0	8	Positive regulator of the Gcn2p kinase activity; forms a complex with Gcn1p; proposed to stimulate Gcn2p activation by an uncharged tRNA [Source:SGD;Acc:S000001905]
rna1882	gene1884	YFR010W	UBP6	499	OG0002777	6.7125	194.257	89.0161	Conserved	No_dupl	TRUE	14.4289	1081	418	0	4	Ubiquitin-specific protease; situated in the base subcomplex of the 26S proteasome, releases free ubiquitin from branched polyubiquitin chains en bloc, rather than from the distal tip of the chain; negatively regulates degradation of ubiquitinated proteins by the proteasome; works in opposition to Hul5p polyubiquitin elongation activity; mutant has aneuploidy tolerance; human homolog UBP14 comple…
rna1883	gene1885	YFR011C	-	170	OG0000899	5.40335	217.997	72.3398	N7	No_dupl	TRUE	15.8824	366	146	0	3	Component of the MICOS complex; MICOS (formerly MINOS or MitOS) is a mitochondrial inner membrane complex that extends into the intermembrane space and has a role in the maintenance of crista junctions, inner membrane architecture, and formation of contact sites to the outer membrane; Mic19p is peripheral to the inner membrane and may connect Mic60p with the Mic10p-Mic12p-Mic27p subcomplex; both …
rna1886	gene1888	YFR012W-A	-	28	OG0005239	10.4611	9.10644	0	N3	No_dupl	TRUE	0	63	23	1	0	Putative protein of unknown function; identified by homology [Source:SGD;Acc:S000007606]
rna189	gene189	YBL023C	MCM2	868	OG0002378	5.0251	38.9295	16.3456	Conserved	No_dupl	TRUE	17.8571	1836	770	0	11	Protein involved in DNA replication; component of the Mcm2-7 hexameric helicase complex that binds chromatin as a part of the pre-replicative complex; relative distribution to the nucleus increases upon DNA replication stress [Source:SGD;Acc:S000000119]
rna1890	gene1892	YFR016C	-	1233	OG0004102	4.39732	64.0397	14.027	N6	No_dupl	TRUE	25.8719	2679	1022	32	27	Protein of unknown function; green fluorescent protein (GFP)-fusion protein localizes to the cytoplasm and bud; interacts with Spa2p; YFR016C is not an essential gene [Source:SGD;Acc:S000001912]
rna1893	gene1895	YFR018C	-	363	OG0003168	5.11809	78.7748	18.2798	Conserved	No_dupl	TRUE	13.4986	766	325	6	6	Putative protein of unknown function; SWAT-GFP and seamless GFP fusion proteins localize to the endoplasmic reticulum and mCherry fusion protein localizes to the vacuole [Source:SGD;Acc:S000001914]
rna1894	gene1896	YFR019W	FAB1	2278	OG0003169	8.57148	15.7488	4.18441	Conserved	No_dupl	TRUE	11.5452	4907	1929	14	45	1-phosphatidylinositol-3-phosphate 5-kinase; vacuolar membrane kinase that generates phosphatidylinositol (3,5)P2, which is involved in vacuolar sorting and homeostasis [Source:SGD;Acc:S000001915]
rna1896	gene1898	YFR020W	CSS2	232	OG0005101	4.43963	42.4149	2.62238	N6	No_dupl	FALSE	12.069	510	188	10	2	Protein of unknown function, secreted when constitutively expressed; SWAT-GFP fusion protein localizes to the endoplasmic reticulum (ER) and extracellular region, while mCherry fusion protein localizes to the ER and vacuole; mRNA identified as translated by ribosome profiling data; CSS2 is a non-essential gene [Source:SGD;Acc:S000001916]
rna1897	gene1899	YFR021W	ATG18	500	OG0000458	5.32736	32.4541	9.65158	Conserved	No_dupl	TRUE	11.8	1078	424	2	9	Phosphoinositide binding protein; required for vesicle formation in autophagy and the cytoplasm-to-vacuole targeting (Cvt) pathway; binds both phosphatidylinositol (3,5)-bisphosphate and phosphatidylinositol 3-phosphate; WD-40 repeat protein; relocalizes from vacuole to cytoplasm upon DNA replication stress; has 4 mammalian homologs WIPI1, WIPI2, WIPI3 and WIPI4/WDR45; mutations in human WDR45 ca…
rna19	gene19	YAL049C	AIM2	246	OG0000512	5.8386	102.906	60.7062	Conserved	No_dupl	TRUE	13.0081	533	207	3	10	Cytoplasmic protein involved in mitochondrial function or organization; null mutant displays reduced frequency of mitochondrial genome loss; potential Hsp82p interactor [Source:SGD;Acc:S000000047]
rna190	gene190	YBL022C	PIM1	1133	OG0001926	5.42822	71.9367	44.2436	Conserved	No_dupl	TRUE	16.4166	2426	975	6	15	ATP-dependent Lon protease; involved in degradation of misfolded proteins in mitochondria; required for biogenesis and maintenance of mitochondria [Source:SGD;Acc:S000000118]
rna1902	gene1904	YFR025C	HIS2	335	OG0000868	5.55374	77.9051	23.8007	N7	No_dupl	TRUE	13.4328	729	278	5	6	Histidinolphosphatase; catalyzes the eighth step in histidine biosynthesis; mutations cause histidine auxotrophy and sensitivity to Cu, Co, and Ni salts; transcription is regulated by general amino acid control [Source:SGD;Acc:S000001921]
rna1904	gene1906	YFR026C	ULI1	169	OG0005085	6.09691	25.5821	0.165251	N3	No_dupl	TRUE	8.87574	365	144	7	3	Protein of unknown function; involved in and induced by the endoplasmic reticulum unfolded protein response (UPR); SWAT-GFP and mCherry fusion proteins localize to the endoplasmic reticulum [Source:SGD;Acc:S000001922]
rna1905	gene1907	YFR027W	ECO1	281	OG0002842	9.93614	52.606	7.56691	Conserved	No_dupl	TRUE	8.54093	609	236	3	12	Acetyltransferase; required for establishment of sister chromatid cohesion; acetylates Mps3p to regulate nuclear organization; modifies Smc3p at replication forks and Mcd1p in response to dsDNA breaks; phosphorylated by three kinases (Cdc28p, Cdc7p, Mck1p) to generate pair of phosphates spaced precisely for recognition by ubiquitin ligase SCF-Cdc4; mutations in human homolog ESCO2 cause Roberts s…
rna1906	gene1908	YFR028C	CDC14	551	OG0000555	8.04035	107.697	22.6217	Conserved	No_dupl	TRUE	10.7078	1186	469	3	6	Protein phosphatase required for mitotic exit; required for rDNA segregation, cytokinesis, meiosis I spindle disassembly, environmental stress response; held in nucleolus by Cdc55p in early meiosis, liberated by FEAR and Mitotic Exit Network in anaphase, enabling it to effect a decrease in CDK/B-cyclin activity and mitotic exit; sequestered in metaphase II, released upon entry into anaphase II; h…
rna1908	gene1910	YFR029W	PTR3	678	OG0003585	7.23309	35.9248	4.77174	N6	No_dupl	TRUE	11.3569	1458	578	3	10	Component of the SPS plasma membrane amino acid sensor system; senses external amino acid concentration and transmits intracellular signals that result in regulation of expression of amino acid permease genes; other members are Ssy1p, Ptr3p, and Ssy5p [Source:SGD;Acc:S000001925]
rna1909	gene1911	YFR030W	MET10	1035	OG0001673	5.15405	27.556	6.26841	Conserved	No_dupl	TRUE	13.0435	2183	924	6	17	Subunit alpha of assimilatory sulfite reductase; complex converts sulfite into sulfide [Source:SGD;Acc:S000001926]
rna191	gene191	YBL021C	HAP3	144	OG0001927	4.77678	103.396	28.3953	Conserved	No_dupl	TRUE	15.9722	314	120	0	2	Subunit of the Hap2p/3p/4p/5p CCAAT-binding complex; complex is heme-activated and glucose-repressed; complex is a transcriptional activator and global regulator of respiratory gene expression; contains sequences contributing to both complex assembly and DNA binding [Source:SGD;Acc:S000000117]
rna1910	gene1912	YFR031C	SMC2	1170	OG0001674	6.83353	41.4486	4.66711	Conserved	No_dupl	TRUE	15.7265	2516	996	7	14	Subunit of the condensin complex; condensin reorganizes chromosomes during both mitosis and meiosis; essential SMC chromosomal ATPase family member that forms a subcomplex with Smc2p that has ATP-hydrolyzing and DNA-binding activity, but other condensin subunits are required for chromatin binding; required for clustering of tRNA genes at the nucleolus [Source:SGD;Acc:S000001927]
rna1913	gene1915	YFR032C	RRT5	289	OG0003282	6.23429	1.27407	0.0968711	Conserved	No_dupl	TRUE	11.7647	613	256	7	12	Putative protein of unknown function; non-essential gene identified in a screen for mutants with increased levels of rDNA transcription; expressed at high levels during sporulation [Source:SGD;Acc:S000001928]
rna1914	gene1916	YFR032C-A	RPL29	59	OG0004217	11.3179	2025.57	3583.55	Conserved	No_dupl	TRUE	1.69492	126	53	1	1	Ribosomal 60S subunit protein L29; not essential for translation, but required for proper joining of large and small ribosomal subunits and for normal translation rate; homologous to mammalian ribosomal protein L29, no bacterial homolog [Source:SGD;Acc:S000006437]
rna1915	gene1917	YFR032C-B	-	87	OG0005442	9.65058	27.4907	5.67971	N1	No_dupl	TRUE	3.44828	190	73	0	0	Putative protein of unknown function; identified by gene-trapping, microarray-based expression analysis, and genome-wide homology searching [Source:SGD;Acc:S000028630]
rna1916	gene1918	YFR033C	QCR6	147	OG0001675	3.9791	497.136	32.5809	N7	No_dupl	TRUE	39.4558	325	118	1	1	Subunit 6 of the ubiquinol cytochrome-c reductase complex; the complex, also known as the cytochrome bc(1) complex or Complex III, is a component of the mitochondrial inner membrane electron transport chain; highly acidic protein; required for maturation of cytochrome c1; may be loosely associated with the complex since it is easily released into the intermembrane space [Source:SGD;Acc:S000001929]
rna1917	gene1919	YFR034C	PHO4	312	OG0003980	7.2524	87.7942	35.0485	N6	No_dupl	TRUE	12.1795	665	273	12	6	Basic helix-loop-helix (bHLH) transcription factor of the myc-family; activates transcription cooperatively with Pho2p in response to phosphate limitation; binding to 'CACGTG' motif is regulated by chromatin restriction, competitive binding of Cbf1p to the same DNA binding motif and cooperation with Pho2p; function is regulated by phosphorylation at multiple sites and by phosphate availability [S…
rna1918	gene1920	YFR035C	-	114	OG0006368	8.90974	1.13767	0.458032	N0	No_dupl	TRUE	4.38596	244	100	5	5	Putative protein of unknown function; deletion mutant exhibits synthetic phenotype with alpha-synuclein [Source:SGD;Acc:S000001931]
rna192	gene192	YBL020W	RFT1	574	OG0001928	9.25174	52.4297	10.9887	Conserved	No_dupl	TRUE	7.14286	1223	501	2	13	Membrane protein required for translocation of Man5GlcNac2-PP-Dol; required for translocation of Man5GlcNac2-PP-Dol from the cytoplasmic side to the lumenal side of the ER membrane but is not the flippase; mutation is suppressed by expression of human p53 protein; essential gene [Source:SGD;Acc:S000000116]
rna1920	gene1922	YFR036W	CDC26	124	OG0004749	4.51565	79.8754	22.9798	N4	No_dupl	TRUE	19.3548	271	103	0	2	Subunit of the Anaphase-Promoting Complex/Cyclosome (APC/C); which is a ubiquitin-protein ligase required for degradation of anaphase inhibitors, including mitotic cyclins, during the metaphase/anaphase transition; relocalizes to the cytosol in response to hypoxia [Source:SGD;Acc:S000001932]
rna1921	gene1923	YFR037C	RSC8	557	OG0000655	5.24175	231.82	58.3438	Conserved	No_dupl	TRUE	16.8761	1198	475	1	13	Component of the RSC chromatin remodeling complex; essential for viability and mitotic growth; homolog of SWI/SNF subunit Swi3p, but unlike Swi3p, does not activate transcription of reporters [Source:SGD;Acc:S000001933]
rna1922	gene1924	YFR038W	IRC5	853	OG0003999	5.92309	46.8619	9.31623	Conserved	No_dupl	TRUE	14.068	1833	728	6	23	Putative ATPase containing the DEAD/H helicase-related sequence motif; null mutant displays increased levels of spontaneous Rad52p foci; SWAT-GFP and mCherry fusion proteins localize to the nucleus [Source:SGD;Acc:S000001934]
rna1925	gene1927	YFR041C	ERJ5	295	OG0002678	9.78532	115.125	30.3506	Conserved	No_dupl	TRUE	8.81356	641	246	1	4	Type I membrane protein with a J domain; required to preserve the folding capacity of the endoplasmic reticulum; loss of the non-essential ERJ5 gene leads to a constitutively induced unfolded protein response [Source:SGD;Acc:S000001937]
rna1926	gene1928	YFR042W	KEG1	200	OG0003852	9.65486	76.4211	23.6609	N6	No_dupl	TRUE	4.5	422	180	1	4	Integral membrane protein of the ER; physically interacts with Kre6p; has a role in the synthesis of beta-1,6-glucan in the cell wall; required for cell viability [Source:SGD;Acc:S000001938]
rna1927	gene1929	YFR043C	IRC6	237	OG0000762	4.82198	59.5524	11.9758	N7	No_dupl	TRUE	16.4557	524	189	3	3	Clathrin coat accessory factor; involved in clathrin-mediated vesicle trafficking; may function to link the AP-1 clathrin adaptor complex with the Rab GTPase Ypt31p; has structural similarity to G-proteins; mouse homolog Aagab (p34) functionally complements irc6 null mutation; null mutant displays increased levels of spontaneous Rad52p foci [Source:SGD;Acc:S000001939]
rna1928	gene1930	YFR044C	DUG1	481	OG0000759	5.42711	124.85	249.714	Conserved	No_dupl	TRUE	12.8898	1025	420	1	8	Cys-Gly metallo-di-peptidase; forms a complex with Dug2p and Dug3p to degrade glutathione (GSH) and other peptides containing a gamma-glu-X bond in an alternative pathway to GSH degradation by gamma-glutamyl transpeptidase (Ecm38p); human homolog CNDP2 can complement yeast dug1 mutant [Source:SGD;Acc:S000001940]
rna1929	gene1931	YFR045W	-	309	OG0004578	9.85169	43.5247	9.90793	Conserved	No_dupl	TRUE	5.17799	664	265	2	3	Putative mitochondrial transport protein; null mutant is viable, exhibits decreased levels of chitin and normal resistance to calcofluor white [Source:SGD;Acc:S000001941]
rna193	gene193	YBL019W	APN2	520	OG0003426	9.24368	26.544	3.99012	Conserved	No_dupl	TRUE	11.9231	1120	442	4	6	Class II abasic (AP) endonuclease involved in repair of DNA damage; homolog of human HAP1 and E. coli exoIII [Source:SGD;Acc:S000000115]
rna1930	gene1932	YFR046C	CNN1	361	OG0002677	4.60155	51.2272	5.2318	N6	No_dupl	TRUE	19.3906	780	305	8	6	Kinetochore protein; associated with the essential kinetochore proteins Nnf1p and Spc24p; phosphorylated by Clb5-Cdk1, Mps1p, Ipl1p and to a lesser extent by Clb2-Cdk1; localizes to the lower region of the Ndc80 complex during anaphase and regulates KMN activity by inhibiting the Mtw1 and Spc105 complexes from binding to the Ndc80 complex; similar to metazoan CENP-T [Source:SGD;Acc:S000001942]
rna1931	gene1933	YFR047C	BNA6	295	OG0004288	5.55335	112.297	53.1106	Conserved	No_dupl	TRUE	12.5424	634	253	2	7	Quinolinate phosphoribosyl transferase; required for the de novo biosynthesis of NAD from tryptophan via kynurenine; expression regulated by Hst1p [Source:SGD;Acc:S000001943]
rna1932	gene1934	YFR048W	RMD8	662	OG0000750	6.81096	36.6565	8.3667	Conserved	No_dupl	TRUE	13.2931	1412	576	3	11	Cytosolic protein required for sporulation [Source:SGD;Acc:S000001944]
rna1933	gene1935	YFR049W	YMR31	123	OG0003233	9.55274	75.2831	75.7538	N6	No_dupl	TRUE	8.13008	268	103	1	4	Subunit of the mitochondrial alpha-ketoglutarate dehydrogenase; recruits E3 subunit (Lpd1p) to the E1-E2 (Kgd1p, Kgd2p) core; has similarity to human mitochondrial ribosomal protein MRP-S36 [Source:SGD;Acc:S000001945]
rna1934	gene1936	YFR050C	PRE4	266	OG0001606	5.66969	368.704	170.395	Conserved	No_dupl	TRUE	10.5263	568	232	2	0	Beta 7 subunit of the 20S proteasome [Source:SGD;Acc:S000001946]
rna1935	gene1937	YFR051C	RET2	546	OG0001603	5.05638	162.652	86.0871	Conserved	No_dupl	TRUE	14.1026	1164	476	1	8	Delta subunit of the coatomer complex (COPI); COPI coats Golgi-derived transport vesicles; involved in retrograde transport between Golgi and ER [Source:SGD;Acc:S000001947]
rna1936	gene1938	YFR052W	RPN12	274	OG0001602	4.80431	222.855	141.689	Conserved	No_dupl	TRUE	15.6934	600	224	1	6	Subunit of the 19S regulatory particle of the 26S proteasome lid; synthetically lethal with RPT1, which is an ATPase component of the 19S regulatory particle; physically interacts with Nob1p and Rpn3p; protein abundance increases in response to DNA replication stress [Source:SGD;Acc:S000001948]
rna1938	gene1940	YFR055W	IRC7	340	OG0004537	5.74737	172.404	76.4652	Conserved	No_dupl	FALSE	12.0588	718	304	1	3	Beta-lyase involved in the production of thiols; null mutant displays increased levels of spontaneous Rad52p foci; expression induced by nitrogen limitation in a GLN3, GAT1-dependent manner and by copper levels in a Mac1-dependent manner [Source:SGD;Acc:S000001952]
rna1939	gene1941	YFR057W	-	151	OG0006369	9.18526	23.2399	0.400443	N0	No_dupl	FALSE	7.94702	328	127	4	0	Putative protein of unknown function [Source:SGD;Acc:S000001953]
rna194	gene194	YBL018C	POP8	133	OG0004232	4.70678	112.824	48.1138	N6	No_dupl	TRUE	18.0451	289	112	3	4	Subunit of both RNase MRP and nuclear RNase P; RNase MRP cleaves pre-rRNA, while nuclear RNase P cleaves tRNA precursors to generate mature 5' ends and facilitates turnover of nuclear RNAs; relocalizes to the cytosol in response to hypoxia [Source:SGD;Acc:S000000114]
rna1940	gene1942	YGL263W	COS12	380	OG0000004	8.59981	33.7096	7.39489	N6	N2	FALSE	9.47368	835	307	6	4	Endosomal protein involved in turnover of plasma membrane proteins; member of the DUP380 subfamily of conserved, often subtelomeric COS genes; required for the multivesicular vesicle body sorting pathway that internalizes plasma membrane proteins for degradation; Cos proteins provide ubiquitin in trans for nonubiquitinated cargo proteins [Source:SGD;Acc:S000003232]
rna1941	gene1943	YGL262W	-	175	OG0004320	6.10386	7.33728	0.0133014	N6	No_dupl	FALSE	10.8571	388	139	18	12	Putative protein of unknown function; null mutant displays elevated sensitivity to expression of a mutant huntingtin fragment or of alpha-synuclein; YGL262W is not an essential gene [Source:SGD;Acc:S000003231]
rna1942	gene1944	YGL261C	PAU11	120	OG0000001	5.13417	8.0884	1.9125	N5	N0	FALSE	8.33333	253	109	1	6	Putative protein of unknown function; member of the seripauperin multigene family encoded mainly in subtelomeric regions; mRNA expression appears to be regulated by SUT1 and UPC2 [Source:SGD;Acc:S000003230]
rna1943	gene1945	YGL260W	-	76	OG0005233	8.7198	0	0	N0	N0	FALSE	7.89474	167	63	4	2	Putative protein of unknown function; transcription is significantly increased in a NAP1 deletion background; deletion mutant has increased accumulation of nickel and selenium [Source:SGD;Acc:S000003229]
rna1944	gene1946	YGL259W	YPS5	165	OG0000006	4.74962	10.3699	2.27054	Conserved	N0	FALSE	7.87879	353	144	11	10	Protein with similarity to GPI-anchored aspartic proteases; such proteases are Yap1p and Yap3p; mCherry fusion protein localizes to the vacuole [Source:SGD;Acc:S000003228]
rna1945	gene1947	YGL258W-A	-	77	OG0000006	8.85275	9.44277	0.0300135	N7	N0	FALSE	9.09091	168	65	4	3	Putative protein of unknown function [Source:SGD;Acc:S000007607]
rna1946	gene1948	YGL258W	VEL1	206	OG0000132	4.36353	5.6825	0.311009	N7	N0	TRUE	8.73786	439	181	3	11	Protein of unknown function; highly induced in zinc-depleted conditions and has increased expression in NAP1 deletion mutants; VEL1 has a paralog, YOR387C, that arose from a single-locus duplication [Source:SGD;Acc:S000003227]
rna1947	gene1949	YGL257C	MNT2	558	OG0000195	5.41368	61.4199	9.90026	N6	N4	TRUE	13.4409	1210	466	19	27	Mannosyltransferase; involved in adding the 4th and 5th mannose residues of O-linked glycans [Source:SGD;Acc:S000003226]
rna1948	gene1950	YGL256W	ADH4	382	OG0004205	5.75922	65.3275	5.85568	Conserved	No_dupl	TRUE	11.5183	812	336	4	16	Alcohol dehydrogenase isoenzyme type IV; dimeric enzyme demonstrated to be zinc-dependent despite sequence similarity to iron-activated alcohol dehydrogenases; transcription is induced in response to zinc deficiency [Source:SGD;Acc:S000003225]
rna1949	gene1951	YGL255W	ZRT1	376	OG0003846	5.49982	34.2022	6.81513	Conserved	No_dupl	TRUE	8.51064	795	335	27	23	High-affinity zinc transporter of the plasma membrane; responsible for the majority of zinc uptake; transcription is induced under low-zinc conditions by the Zap1p transcription factor [Source:SGD;Acc:S000003224]
rna195	gene195	YBL017C	PEP1	1579	OG0000022	4.74904	40.2433	38.1541	Conserved	N3	TRUE	15.5795	3420	1319	30	25	Type I transmembrane sorting receptor for multiple vacuolar hydrolases; cycles between the late-Golgi and prevacuolar endosome-like compartments [Source:SGD;Acc:S000000113]
rna1950	gene1952	YGL254W	FZF1	299	OG0002774	7.95192	52.8335	13.7888	Conserved	No_dupl	TRUE	11.3712	649	250	4	6	Transcription factor involved in sulfite metabolism; sole identified regulatory target is SSU1; overexpression suppresses sulfite-sensitivity of many unrelated mutants due to hyperactivation of SSU1, contains five zinc fingers; protein abundance increases in response to DNA replication stress [Source:SGD;Acc:S000003223]
rna1951	gene1953	YGL253W	HXK2	486	OG0000261	5.1613	703.865	1072.22	Conserved	N4	TRUE	13.5802	1035	425	0	6	Hexokinase isoenzyme 2; phosphorylates glucose in cytosol; predominant hexokinase during growth on glucose; represses expression of HXK1, GLK1, induces expression of its own gene; antiapoptotic; phosphorylation/dephosphorylation at Ser14 by kinase Snf1p, phosphatase Glc7p-Reg1p regulates nucleocytoplasmic shuttling of Hxk2p; functions downstream of Sit4p in control of cell cycle, mitochondrial fu…
rna1952	gene1954	YGL252C	RTG2	588	OG0001605	8.16776	87.8919	27.5282	Conserved	No_dupl	TRUE	12.415	1248	518	3	4	Sensor of mitochondrial dysfunction; regulates the subcellular location of Rtg1p and Rtg3p, transcriptional activators of the retrograde (RTG) and TOR pathways; Rtg2p is inhibited by the phosphorylated form of Mks1p [Source:SGD;Acc:S000003221]
rna1953	gene1955	YGL251C	HFM1	1187	OG0004633	7.68309	11.4533	0.652263	Conserved	No_dupl	TRUE	12.4684	2555	1008	7	24	Meiosis specific DNA helicase; involved in the conversion of double-stranded breaks to later recombination intermediates and in crossover control; catalyzes the unwinding of Holliday junctions; has ssDNA and dsDNA stimulated ATPase activity [Source:SGD;Acc:S000003220]
rna1954	gene1956	YGL250W	RMR1	241	OG0001604	4.27074	31.1662	8.88535	N7	No_dupl	TRUE	22.8216	526	199	3	1	Protein required for meiotic recombination and gene conversion; null mutant displays reduced PIS1 expression and growth defects on non-fermentable carbon sources and minimal media; GFP-fusion protein localizes to both cytoplasm and nucleus [Source:SGD;Acc:S000003219]
rna1955	gene1957	YGL249W	ZIP2	704	OG0004211	8.48536	2.22349	0.239086	N6	No_dupl	TRUE	13.9205	1541	573	14	8	Meiosis-specific protein; involved in normal synaptonemal complex formation and pairing between homologous chromosomes during meiosis; relocalizes from mitochondrion to cytoplasm upon DNA replication stress [Source:SGD;Acc:S000003218]
rna1957	gene1959	YGL248W	PDE1	369	OG0001607	5.75494	94.6601	13.5654	Conserved	No_dupl	TRUE	13.8211	791	318	2	10	Low-affinity cyclic AMP phosphodiesterase; controls glucose and intracellular acidification-induced cAMP signaling, target of the cAMP-protein kinase A (PKA) pathway; glucose induces transcription and inhibits translation [Source:SGD;Acc:S000003217]
rna1958	gene1960	YGL247W	BRR6	197	OG0003450	8.35919	71.4241	9.08044	Conserved	No_dupl	TRUE	11.1675	431	162	2	4	Essential nuclear envelope integral membrane protein; interacts and functions with Apq12p and Brl1p in lipid homeostasis; mutants are defective in nuclear pore complex biogenesis, nuclear envelope morphology, mRNA nuclear export, and are sensitive to sterol biosynthesis inhibitors and membrane fluidizing agents; exhibits synthetic lethal genetic interactions with genes involved in lipid metabolis…
rna1959	gene1961	YGL246C	RAI1	387	OG0001960	6.14154	75.4944	17.7751	Conserved	No_dupl	TRUE	14.9871	831	332	2	5	Nuclear protein with decapping endonuclease activity; targets mRNAs with unmethylated 7-methylguanosine cap structures and 5'-triphosphates; binds to and stabilizes the exoribonuclease Rat1p; required for pre-rRNA processing; relocalizes to the cytosol in response to hypoxia; homologous to human DOM3Z [Source:SGD;Acc:S000003215]
rna196	gene196	YBL016W	FUS3	353	OG0000055	6.6433	130.866	23.2584	Conserved	N6	TRUE	12.7479	763	298	0	8	Mitogen-activated serine/threonine protein kinase involved in mating; phosphoactivated by Ste7p; substrates include Ste12p, Far1p, Bni1p, Sst2p; inhibits invasive growth during mating by phosphorylating Tec1p, promoting its; inhibits recruitment of Ste5p, Cdc42p-mediated asymmetry and mating morphogenesis [Source:SGD;Acc:S000000112]
rna1960	gene1962	YGL245W	GUS1	708	OG0000749	7.2147	234.118	383.536	Conserved	No_dupl	TRUE	15.2542	1519	607	3	18	Glutamyl-tRNA synthetase (GluRS); forms a complex with methionyl-tRNA synthetase (Mes1p) and Arc1p; complex formation increases the catalytic efficiency of both tRNA synthetases and ensures their correct localization to the cytoplasm; protein abundance increases in response to DNA replication stress [Source:SGD;Acc:S000003214]
rna1961	gene1963	YGL244W	RTF1	558	OG0000751	5.26292	182.218	49.5254	Conserved	No_dupl	TRUE	22.2222	1212	464	0	7	Subunit of RNAPII-associated chromatin remodeling Paf1 complex; regulates gene expression by directing cotranscriptional histone modification, influences transcription and chromatin structure through several independent functional domains; directly or indirectly regulates DNA-binding properties of Spt15p and relative activities of different TATA elements; involved in transcription elongation as d…
rna1962	gene1964	YGL243W	TAD1	400	OG0000752	8.51102	55.5556	5.30093	Conserved	No_dupl	TRUE	13.5	861	341	10	1	tRNA-specific adenosine deaminase; deaminates adenosine-37 to inosine in tRNA-Ala [Source:SGD;Acc:S000003212]
rna1963	gene1965	YGL242C	-	181	OG0000753	4.01032	332.026	108.119	Conserved	No_dupl	TRUE	25.9669	388	157	2	1	Protein of unknown function; N-terminally propionylated in vivo; deletion mutant is viable [Source:SGD;Acc:S000003211]
rna1964	gene1966	YGL241W	KAP114	1004	OG0000754	4.54708	29.6234	11.3925	Conserved	No_dupl	TRUE	15.1394	2147	867	10	21	Karyopherin, responsible for nuclear import of specific proteins; cargoes include Spt15p, Sua7p, histones H2A and H2B, and Nap1p; amino terminus shows similarity to those of other importins, particularly Cse1p; localization is primarily nuclear; function is regulated by sumoylation; protein abundance increases in response to DNA replication stress [Source:SGD;Acc:S000003210]
rna1965	gene1967	YGL240W	DOC1	250	OG0002676	5.38295	8.49433	6.36094	Conserved	No_dupl	TRUE	13.6	546	206	1	5	Processivity factor; required for the ubiquitination activity of the anaphase promoting complex (APC), mediates the activity of the APC by contributing to substrate recognition; involved in cyclin proteolysis; contains a conserved DOC1 homology domain [Source:SGD;Acc:S000003209]
rna1966	gene1968	YGL238W	CSE1	960	OG0000755	5.09146	70.486	35.8679	Conserved	No_dupl	TRUE	11.6667	2034	848	2	12	Nuclear envelope protein that acts as a recycling factor; mediates the nuclear export of Srp1p (importin alpha) back to the cytoplasm after its import substrates have been released into the nucleoplasm, thereby allowing the participation of Srp1p in multiple rounds of nuclear import; required for accurate chromosome segregation; homolog of metazoan CAS and human CSE1L, overexpression of which is …
rna1967	gene1969	YGL237C	HAP2	265	OG0000756	8.63406	65.8988	15.4738	Conserved	No_dupl	TRUE	12.8302	567	230	8	4	Subunit of the Hap2p/3p/4p/5p CCAAT-binding complex; complex is heme-activated and glucose-repressed; complex is a transcriptional activator and global regulator of respiratory gene expression; contains sequences sufficient for both complex assembly and DNA binding; respiratory defect of the null mutant is functionally complemented by human NFYA [Source:SGD;Acc:S000003206]
rna1968	gene1970	YGL236C	MTO1	669	OG0000757	8.52302	24.1016	6.27454	Conserved	No_dupl	TRUE	10.3139	1415	594	4	23	Mitochondrial protein; forms heterodimer complex with Mss1p that performs 5-carboxymethylaminomethyl modification of the wobble uridine base in mitochondrial tRNAs; required for respiration in paromomycin-resistant 15S rRNA mutants; human homolog MTO1 can complement yeast null mutant [Source:SGD;Acc:S000003205]
rna1969	gene1971	YGL235W	-	178	OG0006370	8.45426	0.270706	0.143863	N0	No_dupl	TRUE	6.74157	375	161	1	4	Putative protein of unknown function; potential Cdc28p substrate; null mutant displays increased resistance to antifungal agents gliotoxin, cycloheximide and H2O2 [Source:SGD;Acc:S000003204]
rna197	gene197	YBL015W	ACH1	526	OG0001929	6.29645	19.879	16.5784	Conserved	No_dupl	TRUE	12.7376	1119	461	0	9	Protein with CoA transferase activity; particularly for CoASH transfer from succinyl-CoA to acetate; has minor acetyl-CoA-hydrolase activity; phosphorylated; required for acetate utilization and for diploid pseudohyphal growth [Source:SGD;Acc:S000000111]
rna1970	gene1972	YGL234W	ADE5,7	802	OG0000758	5.08094	91.5692	107.717	Conserved	No_dupl	TRUE	11.596	1692	716	1	11	Enzyme of the 'de novo' purine nucleotide biosynthetic pathway; contains aminoimidazole ribotide synthetase and glycinamide ribotide synthetase activities [Source:SGD;Acc:S000003203]
rna1971	gene1973	YGL233W	SEC15	910	OG0000760	4.80033	38.0922	11.9237	Conserved	No_dupl	TRUE	14.7253	1964	768	3	17	Essential 113 kDa subunit of the exocyst complex; the exocyst mediates polarized targeting and tethering of post-Golgi secretory vesicles to active sites of exocytosis prior to SNARE-mediated fusion; interacts with and functions as a downstream effector of active, GTP-bound Sec4p, a Rab family GTPase [Source:SGD;Acc:S000003202]
rna1972	gene1974	YGL232W	TAN1	289	OG0004313	8.62112	121.5	55.5757	Conserved	No_dupl	TRUE	16.609	629	240	2	6	Putative tRNA acetyltransferase; RNA-binding protein required for the formation of the modified nucleoside N(4)-acetylcytidine in serine and leucine tRNAs but not required for the same modification in 18S rRNA; protein abundance increases in response to DNA replication stress [Source:SGD;Acc:S000003201]
rna1973	gene1975	YGL231C	EMC4	190	OG0000761	9.60076	212.345	94.1875	Conserved	No_dupl	TRUE	5.26316	416	156	0	1	Member of conserved ER transmembrane complex; required for efficient folding of proteins in the ER; null mutant displays induction of the unfolded protein response; homologous to worm ZK616.6/EMC-4 and fly CG11137; mutation is functionally complemented by human EMC4 [Source:SGD;Acc:S000003200]
rna1974	gene1976	YGL230C	-	147	OG0004793	8.54207	1.89896	1.58179	N4	No_dupl	TRUE	10.2041	321	122	1	2	Putative protein of unknown function; non-essential gene [Source:SGD;Acc:S000003199]
rna1977	gene1979	YGL227W	VID30	958	OG0000764	4.48079	29.4704	8.33201	Conserved	No_dupl	TRUE	17.7453	2071	805	3	12	Central component of GID Complex, involved in FBPase degradation; interacts strongly with Gid8p to serve as a scaffold for other GID Complex subunits; contains SPRY domain and 3 domains that are also found in Gid8p - LisH, CTLH, and CRA; required for association of Vid vesicles and actin patches in vacuole import and degradation pathway; shifts the balance of nitrogen metabolism toward glutamate …
rna1978	gene1980	YGL226C-A	OST5	86	OG0004815	9.16825	340.113	222.817	N6	No_dupl	TRUE	3.48837	183	77	0	0	Zeta subunit of the oligosaccharyltransferase complex of the ER lumen; complex catalyzes asparagine-linked glycosylation of newly synthesized proteins [Source:SGD;Acc:S000003194]
rna1979	gene1981	YGL226W	MTC3	123	OG0002680	9.47552	144.431	35.163	N6	No_dupl	TRUE	11.3821	266	105	1	3	Protein of unknown function; green fluorescent protein (GFP)-fusion protein localizes to the mitochondrion; mtc3 is synthetically sick with cdc13-1 [Source:SGD;Acc:S000003195]
rna1983	gene1985	YGL223C	COG1	417	OG0002683	5.12447	96.8083	15.9393	N6	No_dupl	TRUE	13.1894	890	363	4	9	Essential component of the conserved oligomeric Golgi complex; a cytosolic tethering complex (Cog1p through Cog8p) that functions in protein trafficking to mediate fusion of transport vesicles to Golgi compartments [Source:SGD;Acc:S000003191]
rna1985	gene1987	YGL221C	NIF3	288	OG0000768	7.07217	244.805	73.7188	Conserved	No_dupl	TRUE	11.1111	619	247	0	0	Protein of unknown function; similar to Listeria monocytogenes major sigma factor (rpoD gene product); the authentic, non-tagged protein is detected in highly purified mitochondria in high-throughput studies [Source:SGD;Acc:S000003189]
rna1986	gene1988	YGL220W	-	120	OG0004164	8.4392	336.912	95.5091	Conserved	No_dupl	TRUE	14.1667	265	97	2	1	Cytosolic protein involved in repression of iron regulon transcription; forms an iron-independent complex with Fra1p, Grx3p, and Grx4p; null mutant fails to repress the iron regulon and is sensitive to nickel; sequence similarity to human BOLA family member, BOLA2 [Source:SGD;Acc:S000003188]
rna1987	gene1989	YGL219C	MDM34	459	OG0000769	9.14317	102.748	16.5146	N7	No_dupl	TRUE	10.2397	989	390	4	5	Mitochondrial component of the ERMES complex; links the ER to mitochondria and may promote inter-organellar calcium and phospholipid exchange as well as coordinating mitochondrial DNA replication and growth; required for mitophagy; ERMES complex is often co-localized with peroxisomes and with concentrated areas of pyruvate dehydrogenase [Source:SGD;Acc:S000003187]
rna1988	gene1990	YGL216W	KIP3	805	OG0000508	6.66285	30.9195	8.06443	Conserved	No_dupl	TRUE	12.9193	1723	694	5	17	Kinesin-related antiparallel sliding motor protein; involved in mitotic spindle positioning; sliding activity promotes bipolar spindle assembly and maintenance of genome stability; inhibits spindle elongation, destabilizing late anaphase spindle microtubules that polymerize beyond the midzone [Source:SGD;Acc:S000003184]
rna1989	gene1991	YGL215W	CLG1	452	OG0000770	6.58917	215.599	26.2722	N7	No_dupl	TRUE	5.97345	986	372	3	4	Cyclin-like protein that interacts with Pho85p; has sequence similarity to G1 cyclins PCL1 and PCL2 [Source:SGD;Acc:S000003183]
rna1990	gene1992	YGL213C	SKI8	397	OG0003855	5.31506	91.3304	39.0685	Conserved	No_dupl	TRUE	13.602	848	345	5	2	Ski complex component and WD-repeat protein; mediates 3'-5' RNA degradation by the cytoplasmic exosome; also required for meiotic double-strand break recombination; null mutants have superkiller phenotype [Source:SGD;Acc:S000003181]
rna1991	gene1993	YGL212W	VAM7	316	OG0000771	8.46168	38.8109	13.557	Conserved	No_dupl	TRUE	16.7722	674	276	2	3	Vacuolar SNARE protein; functions with Vam3p in vacuolar protein trafficking; has an N-terminal PX domain (phosphoinositide-binding module) that binds PtdIns-3-P and mediates membrane binding; SNAP-25 homolog; protein abundance increases in response to DNA replication stress [Source:SGD;Acc:S000003180]
rna1992	gene1994	YGL211W	NCS6	359	OG0000538	9.0365	74.7674	13.3245	Conserved	No_dupl	TRUE	10.8635	761	318	0	8	Protein required for uridine thiolation of Gln, Lys, and Glu tRNAs; required for the thiolation of uridine at the wobble position of Gln, Lys, and Glu tRNAs; has a role in urmylation and in invasive and pseudohyphal growth; inhibits replication of Brome mosaic virus in S. cerevisiae [Source:SGD;Acc:S000003179]
rna1994	gene1996	YGL209W	MIG2	382	OG0000196	9.73559	59.223	27.596	Conserved	N5	TRUE	7.59162	817	331	3	7	Zinc finger transcriptional repressor; cooperates with Mig1p in glucose-induced gene repression; under low glucose conditions relocalizes to mitochondrion, where it interacts with Ups1p, antagonizes mitochondrial fission factor Dnm1p, indicative of a role in mitochondrial fusion or regulating morphology; regulates filamentous growth in response to glucose depletion; activated in stochastic pulses…
rna1996	gene1998	YGL207W	SPT16	1035	OG0002329	4.99256	158.512	88.6763	Conserved	No_dupl	TRUE	17.0048	2224	883	2	25	Subunit of the heterodimeric FACT complex (Spt16p-Pob3p); FACT associates with chromatin via interaction with Nhp6Ap and Nhp6Bp, and reorganizes nucleosomes to facilitate access to DNA by RNA and DNA polymerases; specifically required for diauxic shift-induced H2B deposition onto rDNA genes; mutations cause reduced nucleosome occupancy over highly transcribed regions; coregulates transcription wi…
rna1997	gene1999	YGL206C	CHC1	1653	OG0002330	5.11376	36.7158	158.474	Conserved	No_dupl	TRUE	13.7326	3496	1465	4	29	Clathrin heavy chain; subunit of the major coat protein involved in intracellular protein transport and endocytosis; the clathrin triskelion is a trimeric molecule composed of three heavy chains that radiate from a vertex and three light chains which bind noncovalently near the vertex of the triskelion; the light chain (CLC1) is thought to regulate function [Source:SGD;Acc:S000003174]
rna1998	gene2000	YGL205W	POX1	748	OG0003664	8.63779	0.831327	0.278176	Conserved	No_dupl	TRUE	11.2299	1595	651	2	8	Fatty-acyl coenzyme A oxidase; involved in the fatty acid beta-oxidation pathway; localized to the peroxisomal matrix [Source:SGD;Acc:S000003173]
rna2	gene2	YAL067C	SEO1	593	OG0003242	8.17333	2.85925	0.181294	Conserved	No_dupl	FALSE	9.94941	1285	496	11	11	Putative permease; member of the allantoate transporter subfamily of the major facilitator superfamily; mutation confers resistance to ethionine sulfoxide [Source:SGD;Acc:S000000062]
rna20	gene20	YAL048C	GEM1	662	OG0000795	5.66242	17.9683	5.44833	Conserved	No_dupl	TRUE	12.9909	1410	578	1	26	Outer mitochondrial membrane GTPase, subunit of the ERMES complex; potential regulatory subunit of the ERMES complex that links the ER to mitochondria and may promote inter-organellar calcium and phospholipid exchange as well as coordinating mitochondrial DNA replication and growth; cells lacking Gem1p contain collapsed, globular, or grape-like mitochondria; ortholog of metazoan Miro GTPases [Sou…
rna200	gene200	YBL014C	RRN6	894	OG0003427	5.02676	23.5	2.67848	N6	No_dupl	TRUE	14.7651	1929	755	8	11	Component of the core factor (CF) rDNA transcription factor complex; CF is required for transcription of 35S rRNA genes by RNA polymerase I and is composed of Rrn6p, Rrn7p, and Rrn11p [Source:SGD;Acc:S000000110]
rna2000	gene2002	YGL204C	-	101	OG0005443	10.3541	50.214	29.6418	N2	No_dupl	FALSE	1.9802	214	91	8	0	Protein of unknown function; mRNA identified as translated by ribosome profiling data; SWAT-GFP and mCherry fusion proteins localize to the endoplasmic reticulum [Source:SGD;Acc:S000003172]
rna2001	gene2003	YGL203C	KEX1	729	OG0002331	4.38367	106.79	29.9606	Conserved	No_dupl	TRUE	20.1646	1595	594	3	10	Cell death protease essential for hypochlorite-induced apoptosis; involved in the processing of killer toxin and alpha factor precursor; cleaves Lys and Arg residues from the C-terminus of peptides and proteins [Source:SGD;Acc:S000003171]
rna2003	gene2005	YGL202W	ARO8	500	OG0000111	5.68186	251.746	200.788	Conserved	No_dupl	TRUE	12.4	1062	440	1	5	Aromatic aminotransferase I; expression is regulated by general control of amino acid biosynthesis [Source:SGD;Acc:S000003170]
rna2004	gene2006	YGL201C	MCM6	1017	OG0002332	5.03189	41.1331	18.3846	Conserved	No_dupl	TRUE	15.1426	2166	887	1	16	Protein involved in DNA replication; component of the Mcm2-7 hexameric helicase complex that binds chromatin as a part of the pre-replicative complex; forms a subcomplex with Mcm4p and Mcm7p [Source:SGD;Acc:S000003169]
rna2006	gene2008	YGL200C	EMP24	203	OG0002376	6.30063	570.062	213.982	Conserved	No_dupl	TRUE	11.8227	433	178	0	3	Component of the p24 complex; role in misfolded protein quality control; binds to GPI anchor proteins and mediates their efficient transport from the ER to the Golgi; integral membrane protein that associates with endoplasmic reticulum-derived COPII-coated vesicles [Source:SGD;Acc:S000003168]
rna2007	gene2009	YGL198W	YIP4	235	OG0003690	6.49833	83.2997	55.9248	Conserved	No_dupl	TRUE	7.23404	496	211	1	3	Protein that interacts with Rab GTPases; localized to late Golgi vesicles; computational analysis of large-scale protein-protein interaction data suggests a possible role in vesicle-mediated transport [Source:SGD;Acc:S000003166]
rna2009	gene2011	YGL196W	DSD1	428	OG0000491	7.52393	66.3592	21.2359	Conserved	No_dupl	TRUE	10.2804	917	369	6	11	D-serine dehydratase (aka D-serine ammonia-lyase); converts D-serine to pyruvate and ammonia by a reaction dependent on pyridoxal 5'-phosphate and zinc; may play a role in D-serine detoxification; L-serine is not a substrate [Source:SGD;Acc:S000003164]
rna201	gene201	YBL013W	FMT1	401	OG0004018	9.68108	4.35745	3.75471	Conserved	No_dupl	TRUE	8.97756	843	362	6	7	Methionyl-tRNA formyltransferase; catalyzes the formylation of initiator Met-tRNA in mitochondria; potential Cdc28p substrate [Source:SGD;Acc:S000000109]
rna2010	gene2012	YGL195W	GCN1	2672	OG0002375	5.16149	36.9287	60.5047	Conserved	No_dupl	TRUE	13.3982	5632	2386	17	74	Positive regulator of the Gcn2p kinase activity; forms a complex with Gcn20p; proposed to stimulate Gcn2p activation by an uncharged tRNA [Source:SGD;Acc:S000003163]
rna2011	gene2013	YGL194C-A	-	80	OG0005215	8.65959	134.601	28.6273	N5	No_dupl	TRUE	8.75	176	66	2	2	Putative protein of unknown function; identified based on comparisons of the genome sequences of six Saccharomyces species; SWAT-GFP and mCherry fusion proteins localize to the endoplasmic reticulum [Source:SGD;Acc:S000087160]
rna2012	gene2014	YGL194C	HOS2	452	OG0002316	4.99801	43.707	15.7259	Conserved	No_dupl	TRUE	14.823	970	388	2	10	Histone deacetylase and subunit of Set3 and Rpd3L complexes; required for gene activation via specific deacetylation of lysines in H3 and H4 histone tails; subunit of the Set3 complex, a meiotic-specific repressor of sporulation specific genes that contains deacetylase activity; co-localizes with Cmr1p in nuclear foci in response to DNA damage by MMS [Source:SGD;Acc:S000003162]
rna2015	gene2017	YGL192W	IME4	600	OG0003657	8.24346	0.124971	0.015581	Conserved	No_dupl	TRUE	11.1667	1294	508	10	16	mRNA N6-adenosine methyltransferase required for entry into meiosis; mediates N6-adenosine methylation of bulk mRNA during the induction of sporulation which includes the meiotic regulators IME1, IME2 and IME4 itself; repressed in haploids via production of antisense IME4 transcripts; transcribed in diploid cells where antisense transcription is repressed; orthologous to human METTL3 (MT-A70) [So…
rna2016	gene2018	YGL191W	COX13	129	OG0002315	7.90871	198.373	151.642	Conserved	No_dupl	TRUE	13.1783	283	106	0	5	Subunit VIa of cytochrome c oxidase; present in a subclass of cytochrome c oxidase complexes that may have a role in mimimizing generation of reactive oxygen species; not essential for cytochrome c oxidase activity but may modulate activity in response to ATP; required for assembly of Rcf2p into cytochrome c oxidase - cytochrome bc1 supercomplexes [Source:SGD;Acc:S000003159]
rna2017	gene2019	YGL190C	CDC55	526	OG0000713	5.95788	102.535	25.063	Conserved	No_dupl	TRUE	13.1179	1151	429	3	11	Regulatory subunit B of protein phosphatase 2A (PP2A); Zds1p/2p-dependent localization to cytoplasm promotes mitotic entry; localization to nucleus prevents mitotic exit; required for correct nuclear division, chromosome segregation during achiasmate meiosis; maintains nucleolar sequestration of Cdc14p during early meiosis; limits formation of PP2A-Rts1p holocomplexes to ensure timely dissolution…
rna2019	gene2021	YGL188C-A	-	46	OG0006371	6.70961	44.6932	14.4697	N0	No_dupl	TRUE	17.3913	103	37	3	1	Putative protein of unknown function [Source:SGD;Acc:S000028635]
rna202	gene202	YBL011W	SCT1	759	OG0002876	6.85473	66.8474	15.5854	Conserved	No_dupl	TRUE	13.0435	1630	649	1	17	Glycerol 3-phosphate/dihydroxyacetone phosphate sn-1 acyltransferase; dual substrate-specific acyltransferase of the glycerolipid biosynthesis pathway; prefers 16-carbon fatty acids; similar to Gpt2p; gene is constitutively transcribed [Source:SGD;Acc:S000000107]
rna2020	gene2022	YGL187C	COX4	155	OG0001502	6.4129	92.7038	74.561	Conserved	No_dupl	TRUE	12.2581	327	140	0	3	Subunit IV of cytochrome c oxidase; the terminal member of the mitochondrial inner membrane electron transport chain; precursor N-terminal 25 residues are cleaved during mitochondrial import; phosphorylated; spermidine enhances translation [Source:SGD;Acc:S000003155]
rna2021	gene2023	YGL186C	TPN1	579	OG0003172	8.9221	52.1908	25.7899	N6	No_dupl	TRUE	6.56304	1239	500	2	13	Plasma membrane pyridoxine (vitamin B6) transporter; member of the purine-cytosine permease subfamily within the major facilitator superfamily; proton symporter with similarity to Fcy21p, Fcy2p, and Fcy22p [Source:SGD;Acc:S000003154]
rna2022	gene2024	YGL185C	-	379	OG0004068	8.19708	56.4133	11.2987	Conserved	No_dupl	TRUE	12.9288	808	331	7	14	Putative protein with sequence similar to hydroxyacid dehydrogenases; green fluorescent protein (GFP)-fusion protein localizes to the cytoplasm [Source:SGD;Acc:S000003153]
rna2023	gene2025	YGL184C	STR3	465	OG0003109	8.21697	2.40202	1.63522	Conserved	No_dupl	TRUE	10.5376	991	406	4	5	Peroxisomal cystathionine beta-lyase; converts cystathionine into homocysteine; may be redox regulated by Gto1p; involved in the release of the aromatic thiol 3-mercaptohexanol during wine fermentation [Source:SGD;Acc:S000003152]
rna2024	gene2026	YGL183C	MND1	219	OG0004464	9.45671	5.73767	0.122373	Conserved	No_dupl	TRUE	14.6119	482	177	1	2	Protein required for recombination and meiotic nuclear division; forms a complex with Hop2p, which is involved in chromosome pairing and repair of meiotic double-strand breaks [Source:SGD;Acc:S000003151]
rna2025	gene2027	YGL181W	GTS1	396	OG0003948	7.04702	157.581	51.574	Conserved	No_dupl	TRUE	10.8586	855	335	2	5	Protein involved in Arf3p regulation and in transcription regulation; localizes to the nucleus and to endocytic patches; contains an N-terminal Zn-finger and ArfGAP homology domain, a C-terminal glutamine-rich region, and a UBA (ubiquitin associated) domain; gts1 mutations affect budding, cell size, heat tolerance, sporulation, life span, ultradian rhythms, endocytosis; expression oscillates in a…
rna2026	gene2028	YGL180W	ATG1	897	OG0001410	6.18845	12.1411	6.37402	Conserved	No_dupl	TRUE	12.932	1914	779	5	14	Protein serine/threonine kinase; required for vesicle formation in autophagy and the cytoplasm-to-vacuole targeting (Cvt) pathway; structurally required for phagophore assembly site formation; during autophagy forms a complex with Atg13p and Atg17p; essential for cell cycle progression from G2/M to G1 under nitrogen starvation [Source:SGD;Acc:S000003148]
rna2028	gene2030	YGL178W	MPT5	859	OG0004372	8.1769	17.4922	11.0315	Conserved	No_dupl	TRUE	6.75204	1855	724	3	10	mRNA-binding protein of the PUF family; binds to specific mRNAs, often in the 3' UTR; has broad specificity and binds to more than 1000 mRNAs (16% of the transcriptome); recruits the CCR4-NOT deadenylase complex to mRNAs along with Dhh1p and Dcp1p to promote deadenylation, decapping, and decay; also interacts with the Caf20p translational initiation repressor, affecting its mRNA target specificit…
rna2029	gene2031	YGL176C	-	554	OG0004158	8.59609	29.9731	2.21029	N6	No_dupl	TRUE	10.6498	1196	468	15	13	Putative protein of unknown function; deletion mutant is viable and has no detectable phenotype [Source:SGD;Acc:S000003144]
rna203	gene203	YBL010C	-	280	OG0003046	4.99498	82.8327	12.6967	N6	No_dupl	TRUE	18.5714	607	235	2	1	Putative protein of unknown function; green fluorescent protein (GFP)-fusion protein colocalizes with clathrin-coated vesicles [Source:SGD;Acc:S000000106]
rna2030	gene2032	YGL175C	SAE2	345	OG0003782	6.1708	9.52321	2.59816	N6	No_dupl	TRUE	16.2319	739	298	1	6	Endonuclease required for telomere elongation; required for telomeric 5' C-rich strand resection; involved in ds-break repair and processing hairpin DNA structures with the MRX complex; function requires sumoylation and phosphorylation; exists as inactive oligomers that are transiently released into smaller active units by phosphorylation; DNA damage triggers Sae2p removal, so active Sae2p is pre…
rna2031	gene2033	YGL174W	BUD13	266	OG0002553	9.31111	53.2656	11.1353	Conserved	No_dupl	TRUE	15.4135	580	220	2	0	Subunit of the RES complex; RES complex is required for nuclear pre-mRNA retention and splicing; involved in bud-site selection; diploid mutants display a unipolar budding pattern instead of the wild-type bipolar pattern due to a specific defect in MATa1 pre-mRNA splicing which leads to haploid gene expression in diploids [Source:SGD;Acc:S000003142]
rna2032	gene2034	YGL173C	XRN1	1528	OG0002552	7.04273	97.0457	112.646	Conserved	No_dupl	TRUE	13.4817	3297	1289	6	21	Evolutionarily-conserved 5'-3' exonuclease; component of cytoplasmic processing (P) bodies involved in mRNA decay; also enters the nucleus and positively regulates transcription initiation and elongation; plays a role in microtubule-mediated processes, filamentous growth, ribosomal RNA maturation, and telomere maintenance; activated by the scavenger decapping enzyme Dcs1p [Source:SGD;Acc:S0000031…
rna2033	gene2035	YGL172W	NUP49	472	OG0002551	5.7733	99.1715	39.9476	N7	No_dupl	TRUE	6.77966	999	419	5	3	FG-nucleoporin component of central core of the nuclear pore complex; contributes directly to nucleocytoplasmic transport and maintenance of the nuclear pore complex (NPC) permeability barrier; found in stable complex with Nic96p and two other FG-nucleoproteins (Nsp1p and Nup57p) [Source:SGD;Acc:S000003140]
rna2034	gene2036	YGL171W	ROK1	564	OG0001412	9.22935	53.452	28.3112	Conserved	No_dupl	TRUE	13.8298	1211	483	2	9	RNA-dependent ATPase; involved in pre-rRNA processing at sites A0, A1, and A2, and in control of cell cycle progression; contains two upstream open reading frames (uORFs) in 5' untranslated region which regulate translation [Source:SGD;Acc:S000003139]
rna2035	gene2037	YGL170C	SPO74	413	OG0004795	5.84726	0.45062	0.0622018	N4	No_dupl	TRUE	14.0436	900	341	7	7	Component of the meiotic outer plaque of the spindle pole body; involved in modifying the meiotic outer plaque that is required prior to prospore membrane formation [Source:SGD;Acc:S000003138]
rna2037	gene2039	YGL169W	SUA5	426	OG0000792	6.77137	73.0561	19.1944	Conserved	No_dupl	TRUE	11.7371	897	383	3	4	Protein involved in threonylcarbamoyl adenosine biosynthesis; Sua5p and Qri7p are necessary and sufficient for RNA t6A modification in vitro; null mutant lacks N6-threonylcarbamoyl adenosine (t6A) modification in the anticodon loop of ANN-decoding tRNA; member of conserved YrdC/Sua5 family; binds single-stranded telomeric DNA and null mutant has abnormal telomere length [Source:SGD;Acc:S000003137]
rna2038	gene2040	YGL168W	HUR1	110	OG0006372	9.33724	1.72435	0.0210906	N0	No_dupl	TRUE	4.54545	245	87	2	0	Protein of unknown function; reported null mutant phenotype of hydroxyurea sensitivity may be due to effects on overlapping PMR1 gene [Source:SGD;Acc:S000003136]
rna2039	gene2041	YGL167C	PMR1	950	OG0000793	5.47249	73.6781	40.1831	Conserved	No_dupl	TRUE	12.1053	2019	833	6	17	High affinity Ca2+/Mn2+ P-type ATPase; required for Ca2+ and Mn2+ transport into Golgi; involved in Ca2+ dependent protein sorting, processing; D53A mutant (Mn2+ transporting) is rapamycin sensitive, Q783A mutant (Ca2+ transporting) is rapamycin resistant; Mn2+ transport into Golgi lumen required for rapamycin sensitivity; mutations in human homolog ATP2C1 cause acantholytic skin condition Hailey…
rna2041	gene2043	YGL164C	YRB30	440	OG0002660	4.7125	89.9518	12.106	N7	No_dupl	TRUE	20.9091	951	371	2	17	RanGTP-binding protein; inhibits RanGAP1 (Rna1p)-mediated GTP hydrolysis of RanGTP (Gsp1p); shares similarity to proteins in other fungi but not in higher eukaryotes [Source:SGD;Acc:S000003132]
rna2042	gene2044	YGL163C	RAD54	898	OG0002702	9.14934	30.9738	5.99976	Conserved	No_dupl	TRUE	12.3608	1914	782	3	24	DNA-dependent ATPase that stimulates strand exchange; modifies the topology of double-stranded DNA; involved in the recombinational repair of double-strand breaks in DNA during vegetative growth and meiosis; member of the SWI/SNF family of DNA translocases; forms nuclear foci upon DNA replication stress [Source:SGD;Acc:S000003131]
rna2044	gene2046	YGL161C	YIP5	310	OG0003858	4.78674	183.215	48.0292	Conserved	No_dupl	TRUE	10.9677	673	259	0	4	Protein that interacts with Rab GTPases; localized to late Golgi vesicles; computational analysis of large-scale protein-protein interaction data suggests a possible role in vesicle-mediated transport [Source:SGD;Acc:S000003129]
rna2045	gene2047	YGL160W	AIM14	570	OG0000732	8.88358	87.0389	13.6435	Conserved	No_dupl	TRUE	8.77193	1224	488	8	8	NADPH oxidase localized to the perinuclear ER; produces superoxide from NADPH; overexpression causes MCA1 dependent apoptosis; likely involved in superoxide-mediated regulation of the actin cytoskeleton; member of a conserved superfamily of NADPH oxidases (NOX enzymes); has similarity to iron/copper reductases (FRE1-8), particularly Fre8p [Source:SGD;Acc:S000003128]
rna2046	gene2048	YGL159W	-	370	OG0002566	5.85694	47.4637	15.403	Conserved	No_dupl	TRUE	11.8919	800	312	3	4	Putative protein of unknown function; deletion mutant has no detectable phenotype [Source:SGD;Acc:S000003127]
rna2049	gene2051	YGL157W	ARI1	347	OG0000007	5.61443	259.116	131.043	Conserved	N4	TRUE	12.6801	746	297	5	4	NADPH-dependent aldehyde reductase; utilizes aromatic and alophatic aldehyde substrates; member of the short-chain dehydrogenase/reductase superfamily [Source:SGD;Acc:S000003125]
rna205	gene205	YBL008W-A	-	79	OG0006327	10.2317	1.12055	0.716947	N0	No_dupl	TRUE	1.26582	180	59	0	0	Putative protein of unknown function; identified by fungal homology and RT-PCR [Source:SGD;Acc:S000028529]
rna2050	gene2052	YGL156W	AMS1	1083	OG0003839	6.8443	15.6455	12.1707	Conserved	No_dupl	TRUE	12.4654	2345	906	6	16	Vacuolar alpha mannosidase; involved in free oligosaccharide (fOS) degradation; delivered to the vacuole in a novel pathway separate from the secretory pathway [Source:SGD;Acc:S000003124]
rna2051	gene2053	YGL155W	CDC43	376	OG0001897	5.90387	92.1056	14.2885	Conserved	No_dupl	TRUE	12.234	811	319	2	9	Beta subunit of geranylgeranyltransferase type I; subunit of the Ram2p-Cdc43p heterodimer that catalyzes the geranylgeranylation of the cysteine residue in proteins containing a C-terminal CaaX sequence ending in Leu or Phe; has substrates important for morphogenesis [Source:SGD;Acc:S000003123]
rna2052	gene2054	YGL154C	LYS5	272	OG0004015	4.69403	37.8421	5.01654	Conserved	No_dupl	TRUE	12.8676	586	232	6	2	Phosphopantetheinyl transferase involved in lysine biosynthesis; converts inactive apo-form of Lys2p (alpha-aminoadipate reductase) into catalytically active holo-form by posttranslational addition of phosphopantetheine [Source:SGD;Acc:S000003122]
rna2053	gene2055	YGL153W	PEX14	341	OG0001899	4.78649	80.7393	18.8311	Conserved	No_dupl	TRUE	19.0616	751	274	1	7	Central component of the peroxisomal importomer complex; peroxisomal protein import machinery docking complex component; interacts with both PTS1 (Pex5p) and PTS2 (Pex7p) peroxisomal matrix protein signal recognition factors and membrane receptor Pex13p [Source:SGD;Acc:S000003121]
rna2054	gene2056	YGL151W	NUT1	1132	OG0003409	5.00437	48.4499	11.3685	N6	No_dupl	TRUE	12.9859	2429	969	14	30	Component of the RNA polymerase II mediator complex; mediator is required for transcriptional activation and also has a role in basal transcription [Source:SGD;Acc:S000003119]
rna2055	gene2057	YGL150C	INO80	1489	OG0001900	5.52385	31.3828	9.80885	Conserved	No_dupl	TRUE	16.454	3240	1229	9	37	ATPase and nucleosome spacing factor; subunit of complex containing actin and actin-related proteins that has chromatin remodeling activity and 3' to 5' DNA helicase activity in vitro; promotes nucleosome shifts in the 3 prime direction; has a role in modulating stress gene transcription [Source:SGD;Acc:S000003118]
rna2056	gene2058	YGL148W	ARO2	376	OG0001902	7.65901	288.296	186.048	Conserved	No_dupl	TRUE	11.9681	793	337	0	11	Bifunctional chorismate synthase and flavin reductase; catalyzes the conversion of 5-enolpyruvylshikimate 3-phosphate (EPSP) to form chorismate, which is a precursor to aromatic amino acids; protein abundance increases in response to DNA replication stress [Source:SGD;Acc:S000003116]
rna2057	gene2059	YGL147C	RPL9A	191	OG0000050	9.73119	699.108	1877.56	Conserved	N4	TRUE	10.4712	408	167	1	0	Ribosomal 60S subunit protein L9A; homologous to mammalian ribosomal protein L9 and bacterial L6; RPL9A has a paralog, RPL9B, that arose from a single-locus duplication [Source:SGD;Acc:S000003115]
rna2058	gene2060	YGL146C	RRT6	311	OG0003412	6.53452	9.35735	1.7858	N6	No_dupl	TRUE	10.6109	675	260	2	7	Putative protein of unknown function; non-essential gene identified in a screen for mutants with increased levels of rDNA transcription; contains two putative transmembrane spans, but no significant homology to other known proteins [Source:SGD;Acc:S000003114]
rna2059	gene2061	YGL145W	TIP20	701	OG0003461	5.94232	50.2061	12.0521	N6	No_dupl	TRUE	11.8402	1500	605	8	10	Peripheral membrane protein required for COPI vesicle fusion to the ER; mediates Sey1p-independent homotypic ER fusion; prohibits back-fusion of COPII vesicles with the ER; forms a tethering complex with Sec39p and Dsl1p that interacts with ER SNAREs Sec20p and Use1p [Source:SGD;Acc:S000003113]
rna206	gene206	YBL008W	HIR1	840	OG0000820	6.72074	29.3734	6.88258	Conserved	No_dupl	TRUE	12.9762	1798	724	1	8	Subunit of the HIR complex; HIR is a nucleosome assembly complex involved in regulation of histone gene transcription; contributes to nucleosome formation, heterochromatic gene silencing, and formation of functional kinetochores [Source:SGD;Acc:S000000104]
rna2060	gene2062	YGL144C	ROG1	685	OG0000178	5.66602	16.7054	3.02016	Conserved	N5	TRUE	12.8467	1474	583	7	14	Lipase with specificity for monoacylglycerol; preferred substrate is 1-oleoylglycerol; null mutation affects lipid droplet morphology and overexpression causes increased accumulation of reactive oxygen species [Source:SGD;Acc:S000003112]
rna2061	gene2063	YGL143C	MRF1	413	OG0001993	8.85086	46.4549	10.2944	Conserved	No_dupl	TRUE	13.8015	875	366	1	2	Mitochondrial translation release factor; involved in stop codon recognition and hydrolysis of the peptidyl-tRNA bond during mitochondrial translation; lack of MRF1 causes mitochondrial genome instability [Source:SGD;Acc:S000003111]
rna2062	gene2064	YGL142C	GPI10	616	OG0001992	8.50953	36.354	9.77778	Conserved	No_dupl	TRUE	9.41558	1315	535	10	6	Integral membrane protein involved in GPI anchor synthesis; putative alpha 1,2 mannosyltransferase required for addition of the third mannose onto the glycosylphosphatidylinositol (GPI) core structure; human PIG-Bp is a functional homolog [Source:SGD;Acc:S000003110]
rna2063	gene2065	YGL141W	HUL5	910	OG0001991	6.04547	36.0949	9.00187	Conserved	No_dupl	TRUE	13.956	1951	781	6	13	Multiubiquitin chain assembly factor (E4); proteasome processivity factor that elongates polyUb chains on substrates, opposing Ubp6p, a branched polyubiquitin protease; required for retrograde transport of misfolded proteins during ERAD; required for ubiquitination of a subset of cytosolic misfolded proteins upon heat shock [Source:SGD;Acc:S000003109]
rna2064	gene2066	YGL140C	-	1219	OG0001160	8.35347	30.4242	11.8022	Conserved	No_dupl	TRUE	10.2543	2609	1050	4	22	Putative protein of unknown function; non-essential gene; contains multiple predicted transmembrane domains [Source:SGD;Acc:S000003108]
rna2066	gene2068	YGL138C	-	345	OG0002801	9.36876	0.287097	0.0338302	N6	No_dupl	TRUE	9.85507	760	277	4	4	Putative protein of unknown function; has no significant sequence similarity to any known protein [Source:SGD;Acc:S000003106]
rna2067	gene2069	YGL137W	SEC27	889	OG0004436	4.62718	116.864	134.211	Conserved	No_dupl	TRUE	15.5231	1899	770	9	11	Essential beta'-coat protein of the COPI coatomer; involved in ER-to-Golgi and Golgi-to-ER transport; contains WD40 domains that mediate cargo selective interactions; 45% sequence identity to mammalian beta'-COP [Source:SGD;Acc:S000003105]
rna2068	gene2070	YGL136C	MRM2	320	OG0000939	9.03605	66.0878	3.89081	Conserved	No_dupl	TRUE	12.1875	692	270	1	5	Mitochondrial 2' O-ribose methyltransferase; required for methylation of U(2791) in 21S rRNA; MRM2 deletion confers thermosensitive respiration and loss of mitochondrial DNA; has similarity to Spb1p and Trm7p, and to E. coli FtsJ/RrmJ [Source:SGD;Acc:S000003104]
rna207	gene207	YBL007C	SLA1	1244	OG0002713	5.65748	75.3194	67.2916	Conserved	No_dupl	TRUE	11.254	2663	1071	4	11	Cytoskeletal protein binding protein; required for assembly of the cortical actin cytoskeleton; interacts with proteins regulating actin dynamics and proteins required for endocytosis; found in the nucleus and cell cortex; has 3 SH3 domains [Source:SGD;Acc:S000000103]
rna2072	gene2074	YGL131C	SNT2	1403	OG0000944	8.83659	10.9751	1.85	Conserved	No_dupl	TRUE	12.2594	3068	1143	17	14	Subunit of Snt2C complex, RING finger ubiquitin ligase (E3); physically associates with Ecm5p and Rpd3p; along with Ecm5p, recruits Rpd3p to small number of promoters; colocalizes with Ecm5p, independently of Rpd3p, to promoters of stress response genes upon oxidative stress; involved in ubiquitination, degradation of excess histones; interacts with Ubc4p; role in regulating genes encoding amine …
rna2073	gene2075	YGL130W	CEG1	459	OG0000945	5.58162	105.471	27.8382	Conserved	No_dupl	TRUE	14.5969	988	391	1	3	Guanylyltransferase involved in mRNA 5' capping; subunit of mRNA capping enzyme, which is a heterotetramer composed of two molecules of Ceg1p and a homodimer of Cet1p, the mRNA 5'-triphosphatase subunit; nuclear import of Ceg1p requires interaction with Cet1p; mammalian capping enzyme is a single bifunctional polypeptide; human homolog RNGTT can complement yeast ceg1 null mutant [Source:SGD;Acc:S…
rna2074	gene2076	YGL129C	RSM23	450	OG0000946	9.72939	80.8339	25.8528	N7	No_dupl	TRUE	8.66667	960	392	0	5	Mitochondrial ribosomal protein of the small subunit; has similarity to mammalian apoptosis mediator proteins; null mutation prevents induction of apoptosis by overproduction of metacaspase Mca1p [Source:SGD;Acc:S000003097]
rna2075	gene2077	YGL128C	CWC23	283	OG0001161	5.71618	57.3542	8.21635	Conserved	No_dupl	TRUE	13.7809	605	246	2	7	Component of a complex containing Cef1p; putatively involved in pre-mRNA splicing; has similarity to E. coli DnaJ and other DnaJ-like proteins and to S. pombe Cwf23p [Source:SGD;Acc:S000003096]
rna2076	gene2078	YGL127C	SOH1	127	OG0002976	4.44502	89.701	34.4848	Conserved	No_dupl	TRUE	10.2362	277	106	1	2	Subunit of the RNA polymerase II mediator complex; associates with core polymerase subunits to form the RNA polymerase II holoenzyme; involved in telomere maintenance; conserved with other metazoan MED31 subunits [Source:SGD;Acc:S000003095]
rna2077	gene2079	YGL126W	SCS3	380	OG0004069	9.86247	59.1142	14.8297	N6	No_dupl	TRUE	4.73684	807	335	2	3	Protein required for inositol prototrophy; required for normal ER membrane biosynthesis; ortholog of the FIT family of proteins involved in triglyceride droplet biosynthesis and homologous to human FIT2; disputed role in the synthesis of inositol phospholipids from inositol [Source:SGD;Acc:S000003094]
rna2078	gene2080	YGL125W	MET13	600	OG0002325	5.48186	10.038	5.43778	Conserved	No_dupl	TRUE	12.3333	1292	510	3	16	Major isozyme of methylenetetrahydrofolate reductase; catalyzes the reduction of 5,10-methylenetetrahydrofolate to 5-methyltetrahydrofolate in the methionine biosynthesis pathway [Source:SGD;Acc:S000003093]
rna2079	gene2081	YGL124C	MON1	644	OG0000714	6.92079	35.6436	5.77822	Conserved	No_dupl	TRUE	11.3354	1382	552	5	16	Subunit of a heterodimeric guanine nucleotide exchange factor (GEF); subunit of the Mon1-Ccz1 GEF complex which stimulates nucleotide exchange and activation of Ypt7p, a Rab family GTPase involved in membrane tethering and fusion events at the late endosome and vacuole; GEF activity is stimulated by membrane association and anionic phospholipids; role in localizing Ypt7p to the vacuolar membrane;…
rna208	gene208	YBL006C	LDB7	180	OG0002714	9.07921	241.853	39.0736	N6	No_dupl	TRUE	10	384	158	1	4	Component of the RSC chromatin remodeling complex; interacts with Rsc3p, Rsc30p, Npl6p, and Htl1p to form a module important for a broad range of RSC functions [Source:SGD;Acc:S000000102]
rna2080	gene2082	YGL123W	RPS2	254	OG0002328	10.4355	1813.55	2506.79	Conserved	No_dupl	TRUE	7.08661	523	241	0	3	Protein component of the small (40S) subunit; essential for control of translational accuracy; phosphorylation by C-terminal domain kinase I (CTDK-I) enhances translational accuracy; methylated on one or more arginine residues by Hmt1p; homologous to mammalian ribosomal protein S2 and bacterial S5 [Source:SGD;Acc:S000003091]
rna2081	gene2083	YGL122C	NAB2	525	OG0003663	8.48974	99.2289	54.2314	Conserved	No_dupl	TRUE	9.71429	1126	451	0	8	Nuclear polyadenylated RNA-binding protein; required for nuclear mRNA export and poly(A) tail length control; stimulates RNA polymerase III transcription by enhancing TFIIIB binding to promoters; protects mRNA against decay by the nuclear exosome in a poly(A)-tail-dependent manner; involved in forming export-competent mRNPs in the nucleus; autoregulates mRNA levels; NLS binds Kap104p; protein abu…
rna2082	gene2084	YGL121C	GPG1	126	OG0004392	4.66388	25.0676	7.08767	N6	No_dupl	TRUE	18.254	268	112	0	3	Proposed gamma subunit of the heterotrimeric G protein; interacts with the receptor Gpr1p; involved in regulation of pseudohyphal growth; requires Gpb1p or Gpb2p to interact with Gpa2p; overproduction causes prion curing [Source:SGD;Acc:S000003089]
rna2083	gene2085	YGL120C	PRP43	767	OG0000919	5.998	108.856	54.7137	Conserved	No_dupl	TRUE	14.6023	1627	676	0	15	RNA helicase in the DEAH-box family; functions in both RNA polymerase I and polymerase II transcript metabolism; catalyzes removal of U2, U5, and U6 snRNPs from the postsplicing lariat-intron ribonucleoprotein complex; required for efficient biogenesis of both small- and large-subunit rRNAs; acts with Sqs1p to promote 20S to 18S rRNA processing catalyzed by endonuclease Nob1p [Source:SGD;Acc:S000…
rna2084	gene2086	YGL119W	COQ8	501	OG0003886	9.37596	52.6552	11.4628	Conserved	No_dupl	TRUE	11.7764	1070	435	5	11	ATPase required for ubiquinone biosynthesis and respiratory growth; maintains levels of CoQ biosynthetic proteins; binds to CoQ biosynthesis intermediates; UbiB protein kinase-like family member that lacks canonical protein kinase activity; similar to prokaryotic proteins involved in ubiquinone biosynthesis; human homolog ADCK3 complements a coq8 null, is associated with CoQ and respiratory-chain…
rna2086	gene2088	YGL117W	-	265	OG0004796	7.14553	22.8983	3.94282	N4	No_dupl	TRUE	12.8302	580	217	0	7	Putative protein of unknown function [Source:SGD;Acc:S000003085]
rna2087	gene2089	YGL116W	CDC20	610	OG0002350	8.99941	53.5557	14.2245	Conserved	No_dupl	TRUE	10.1639	1298	534	2	9	Activator of anaphase-promoting complex/cyclosome (APC/C); APC/C is required for metaphase/anaphase transition; directs ubiquitination of mitotic cyclins, Pds1p, and other anaphase inhibitors; cell-cycle regulated; potential Cdc28p substrate; relative distribution to the nucleus increases upon DNA replication stress [Source:SGD;Acc:S000003084]
rna2088	gene2090	YGL115W	SNF4	322	OG0002349	5.51602	119.033	53.6304	Conserved	No_dupl	TRUE	12.7329	683	285	0	3	Activating gamma subunit of the AMP-activated Snf1p kinase complex; additional subunits of the complex are Snf1p and a Sip1p/Sip2p/Gal83p family member; activates glucose-repressed genes, represses glucose-induced genes; role in sporulation, and peroxisome biogenesis; protein abundance increases in response to DNA replication stress [Source:SGD;Acc:S000003083]
rna2089	gene2091	YGL114W	-	725	OG0003673	6.23131	47.4351	11.0813	Conserved	No_dupl	TRUE	7.86207	1547	630	2	6	Putative protein of unknown function; predicted member of the oligopeptide transporter (OPT) family of membrane transporters [Source:SGD;Acc:S000003082]
rna209	gene209	YBL005W	PDR3	976	OG0000137	6.14302	84.6783	15.9069	N6	N5	TRUE	11.4754	2099	831	4	14	Transcriptional activator of the pleiotropic drug resistance network; regulates expression of ATP-binding cassette (ABC) transporters through binding to cis-acting PDRE sites (PDR responsive elements); has a role in response to drugs and organic solvents; post-translationally up-regulated in cells lacking functional mitochondrial genome; involved in diauxic shift; relative distribution to nucleus…
rna2090	gene2092	YGL113W	SLD3	668	OG0003671	9.67127	34.5496	2.30781	N6	No_dupl	TRUE	12.4251	1430	576	3	14	Protein involved in the initiation of DNA replication; required for proper assembly of replication proteins at the origins of replication; interacts with Cdc45p; localizes to nuclear foci that become diffuse upon DNA replication stress; homologous to the human Treslin/Ticrr protein [Source:SGD;Acc:S000003081]
rna2091	gene2093	YGL112C	TAF6	516	OG0002347	5.26896	116.979	30.2367	Conserved	No_dupl	TRUE	13.1783	1083	467	2	4	Subunit (60 kDa) of TFIID and SAGA complexes; involved in transcription initiation of RNA polymerase II and in chromatin modification, similar to histone H4; relocalizes to the cytosol in response to hypoxia [Source:SGD;Acc:S000003080]
rna2092	gene2094	YGL111W	NSA1	463	OG0002345	7.63285	129.098	30.9079	Conserved	No_dupl	TRUE	14.4708	1000	391	0	12	Constituent of 66S pre-ribosomal particles; involved in 60S ribosomal subunit biogenesis [Source:SGD;Acc:S000003079]
rna2093	gene2095	YGL110C	CUE3	624	OG0002344	6.51224	68.3699	10.4205	N7	No_dupl	TRUE	16.0256	1337	537	2	9	Protein of unknown function; has a CUE domain that binds ubiquitin, which may facilitate intramolecular monoubiquitination [Source:SGD;Acc:S000003078]
rna2094	gene2096	YGL108C	-	140	OG0004070	10.0288	219.291	27.5281	N6	No_dupl	TRUE	14.2857	306	116	0	3	Protein of unknown function, predicted to be palmitoylated; SWAT-GFP, seamless-GFP and mCherry C-terminal fusion proteins localize to the cytosol, while N-terminal GFP fusion protein localizes to the cell periphery; protein abundance increases in response to DNA replication stress [Source:SGD;Acc:S000003076]
rna2096	gene2098	YGL106W	MLC1	149	OG0002340	4.55303	642.983	258.292	Conserved	No_dupl	TRUE	18.7919	317	132	1	2	Essential light chain for Myo1p; light chain for Myo2p; stabilizes Myo2p by binding to the neck region; interacts with Myo1p, Iqg1p, and Myo2p to coordinate formation and contraction of the actomyosin ring with targeted membrane deposition [Source:SGD;Acc:S000003074]
rna2097	gene2099	YGL105W	ARC1	376	OG0002339	7.6894	507.133	376.251	Conserved	No_dupl	TRUE	15.1596	807	323	2	6	Protein that binds tRNA and methionyl- and glutamyl-tRNA synthetases; involved in tRNA delivery, stimulating catalysis, and ensuring localization; also binds quadruplex nucleic acids; protein abundance increases in response to DNA replication stress; methionyl-tRNA synthetase is Mes1p; glutamyl-tRNA synthetase is Gus1p [Source:SGD;Acc:S000003073]
rna2099	gene2101	YGL103W	RPL28	149	OG0004381	10.6168	1997.26	4327.97	Conserved	No_dupl	TRUE	6.71141	315	134	0	2	Ribosomal 60S subunit protein L28; homologous to mammalian ribosomal protein L27A and bacterial L15; may have peptidyl transferase activity; can mutate to cycloheximide resistance [Source:SGD;Acc:S000003071]
rna21	gene21	YAL047C	SPC72	622	OG0002705	4.97195	28.0665	5.25327	N6	No_dupl	TRUE	17.5241	1348	520	8	24	Gamma-tubulin small complex (gamma-TuSC) receptor; recruits the gamma-TuSC complex to the cytoplasmic side of the SPB, connecting nuclear microtubules to the SPB; involved in astral microtubule formation, stabilization, and with Stu2p, anchoring astral MTs at the cytoplasmic face of the SPB, and regulating plus-end MT dynamics; regulated by Cdc5 kinase [Source:SGD;Acc:S000000045]
rna2101	gene2103	YGL100W	SEH1	349	OG0002276	5.31381	160.079	48.5066	Conserved	No_dupl	TRUE	14.3266	752	297	1	3	Subunit of the Nup84 nuclear pore and SEACAT subcomplexes; involved in nucleocytoplasmic transport and NPC biogenesis in the nuclear pore subcomplex; subunit of SEACAT, a subcomplex of the SEA complex that inhibits the TORC1 inhibitory role of SEACIT (Iml1p-Npr2p-Npr3p), a GAP for Gtr1p in response to amino acid limitation, thereby resulting in activation of TORC1 signaling; SEA is a coatomer-rel…
rna2102	gene2104	YGL099W	LSG1	640	OG0002273	8.83996	78.2445	45.5902	Conserved	No_dupl	TRUE	14.375	1363	559	4	11	Putative GTPase involved in 60S ribosomal subunit biogenesis; required for the release of Nmd3p from 60S subunits in the cytoplasm [Source:SGD;Acc:S000003067]
rna2104	gene2106	YGL098W	USE1	245	OG0003628	5.15165	101.857	20.7364	N6	No_dupl	TRUE	15.102	527	210	2	3	Essential SNARE protein localized to the ER; involved in retrograde traffic from the Golgi to the ER and Sey1p-independent homotypic ER fusion; required for efficient nuclear fusion during mating; forms a complex with the SNAREs Sec22p, Sec20p and Ufe1p [Source:SGD;Acc:S000003066]
rna2106	gene2108	YGL097W	SRM1	482	OG0002271	5.71537	102.611	65.1471	Conserved	No_dupl	TRUE	13.6929	1032	416	2	4	Nucleotide exchange factor for Gsp1p; localizes to the nucleus, required for nucleocytoplasmic trafficking of macromolecules; suppressor of the pheromone response pathway; potentially phosphorylated by Cdc28p; human homolog of the RAN GEF, RCC1, can complement a temperature sensitive point mutant [Source:SGD;Acc:S000003065]
rna2109	gene2111	YGL095C	VPS45	577	OG0002055	5.90108	104.244	16.8207	Conserved	No_dupl	TRUE	14.5581	1246	487	4	6	Protein of the Sec1p/Munc-18 family; essential for vacuolar protein sorting; required for the function of Pep12p and the early endosome/late Golgi SNARE Tlg2p; essential for fusion of Golgi-derived vesicles with the prevacuolar compartment [Source:SGD;Acc:S000003063]
rna2110	gene2112	YGL094C	PAN2	1115	OG0002056	6.24859	34.6228	7.1616	Conserved	No_dupl	TRUE	11.9283	2389	958	2	12	Catalytic subunit of the Pan2p-Pan3p poly(A)-ribonuclease complex; complex acts to control poly(A) tail length and regulate the stoichiometry and activity of postreplication repair complexes [Source:SGD;Acc:S000003062]
rna2111	gene2113	YGL093W	SPC105	917	OG0002058	5.11702	41.5494	8.71646	N7	No_dupl	TRUE	17.2301	1996	757	16	19	Subunit of a kinetochore-microtubule binding complex; complex bridges centromeric heterochromatin and kinetochore MAPs and motors; required for sister chromatid bi-orientation and kinetochore binding of SAC components; complex also includes Kre28p; modified by sumoylation [Source:SGD;Acc:S000003061]
rna2112	gene2114	YGL092W	NUP145	1317	OG0003503	5.5531	45.3901	26.8528	Conserved	No_dupl	TRUE	11.7692	2813	1140	13	16	Essential protein with distinct roles in two nuclear pore subcomplexes; catalyzes its own proteolytic cleavage in vivo to generate a C-terminal fragment that is a structural component of the Nup84p subcomplex (with roles in NPC biogenesis and localization of genes to the nuclear periphery), and an N-terminal fragment that is one of several FG-nucleoporins within the NPC central core directly resp…
rna2113	gene2115	YGL091C	NBP35	328	OG0002059	4.48325	75.4976	23.8019	Conserved	No_dupl	TRUE	15.8537	709	277	1	6	Essential cytoplasmic iron-sulfur cluster binding protein; forms a complex with Cfd1p that is involved in iron-sulfur protein assembly in the cytosol; similar to P-loop NTPases [Source:SGD;Acc:S000003059]
rna2114	gene2116	YGL090W	LIF1	421	OG0004416	4.86243	39.9765	2.34382	N6	No_dupl	TRUE	20.4276	915	350	7	2	Component of the DNA ligase IV complex; this complex mediates nonhomologous end joining in DNA double-strand break repair; physically interacts with Dnl4p and Nej1p; homologous to mammalian XRCC4 protein [Source:SGD;Acc:S000003058]
rna2115	gene2117	YGL089C	MF(ALPHA)2	120	OG0000182	4.8132	1973.13	822.077	N6	N5	TRUE	11.6667	259	103	0	4	Mating pheromone alpha-factor, made by alpha cells; interacts with mating type a cells to induce cell cycle arrest and other responses leading to mating; also encoded by MF(ALPHA)1, which is more highly expressed; binds copper(II) ions [Source:SGD;Acc:S000003057]
rna2117	gene2119	YGL087C	MMS2	137	OG0004240	6.29805	212.593	71.4445	Conserved	No_dupl	TRUE	13.8686	297	116	0	1	Ubiquitin-conjugating enzyme variant; involved in error-free postreplication repair; forms a heteromeric complex with Ubc13p, an active ubiquitin-conjugating enzyme; cooperates with chromatin-associated RING finger proteins, Rad18p and Rad5p; protein abundance increases in response to DNA replication stress [Source:SGD;Acc:S000003055]
rna2118	gene2120	YGL086W	MAD1	749	OG0002062	5.32245	55.4986	13.6085	N7	No_dupl	TRUE	16.6889	1627	622	11	10	Coiled-coil protein involved in spindle-assembly checkpoint; required for inhibition of karyopherin/importin Pse1p (aka Kap121p) upon spindle assembly checkpoint arrest; phosphorylated by Mps1p upon checkpoint activation which leads to inhibition of anaphase promoting complex activity; forms a complex with Mad2p; gene dosage imbalance between MAD1 and MAD2 leads to chromosome instability [Source:…
rna2119	gene2121	YGL085W	LCL3	274	OG0002063	10.02	52.0245	5.59298	Conserved	No_dupl	TRUE	9.48905	595	229	1	4	Putative protein of unknown function; mutant has long chronological lifespan; has homology to Staphylococcus aureus nuclease; GFP-fusion protein localizes to mitochondria; is induced in response to the DNA-damaging agent MMS [Source:SGD;Acc:S000003053]
rna2121	gene2123	YGL083W	SCY1	804	OG0002064	8.29201	23.1597	9.14173	Conserved	No_dupl	TRUE	10.6965	1721	693	8	21	Putative kinase; suppressor of GTPase mutant; similar to bovine rhodopsin kinase; may have a role in intracellular sterol transport [Source:SGD;Acc:S000003051]
rna2123	gene2125	YGL081W	-	320	OG0004241	5.00899	10.0234	2.25354	N6	No_dupl	TRUE	17.8125	691	271	2	10	Putative protein of unknown function; non-essential gene; interacts genetically with CHS5, a gene involved in chitin biosynthesis [Source:SGD;Acc:S000003049]
rna2124	gene2126	YGL080W	MPC1	130	OG0003506	9.44808	229.317	61.9485	Conserved	No_dupl	TRUE	8.46154	282	110	0	1	Highly conserved subunit of mitochondrial pyruvate carrier (MPC); MPC is a mitochondrial inner membrane complex that mediates pyruvate uptake and comprises Mpc1p and Mpc2p during fermentative growth, or Mcp1p and Mpc3p during respiratory growth; null mutant displays slow growth that is complemented by expression of human or mouse ortholog; mutation in human ortholog MPC1 is associated with lactic…
rna2125	gene2127	YGL079W	KXD1	218	OG0003507	4.24524	81.3469	17.4617	N6	No_dupl	TRUE	20.1835	474	182	1	1	Subunit of the BLOC-1 complex involved in endosomal maturation; null mutant is sensitive to drug inducing secretion of vacuolar cargo; GFP-fusion protein localizes to the endosome [Source:SGD;Acc:S000003047]
rna2126	gene2128	YGL078C	DBP3	523	OG0001382	9.15366	122.112	55.7753	Conserved	No_dupl	TRUE	14.5315	1109	462	3	7	RNA-Dependent ATPase, member of DExD/H-box family; involved in cleavage of site A3 within the ITS1 spacer during rRNA processing; not essential for growth, but deletion causes severe slow-growth phenotype [Source:SGD;Acc:S000003046]
rna2127	gene2129	YGL077C	HNM1	563	OG0003096	6.39183	67.8388	41.039	Conserved	No_dupl	TRUE	7.1048	1205	486	3	7	Plasma membrane transporter for choline, ethanolamine, and carnitine; involved in the uptake of nitrogen mustard and the uptake of glycine betaine during hypersaline stress; co-regulated with phospholipid biosynthetic genes and negatively regulated by choline and myo-inositol [Source:SGD;Acc:S000003045]
rna213	gene213	YBL004W	UTP20	2493	OG0002031	6.59103	19.2387	17.3687	Conserved	No_dupl	TRUE	12.515	5323	2158	18	17	Component of the small-subunit (SSU) processome; SSU processome is involved in the biogenesis of the 18S rRNA [Source:SGD;Acc:S000000100]
rna2132	gene2134	YGL073W	HSF1	833	OG0001482	5.20401	92.77	10.9263	Conserved	No_dupl	TRUE	13.3253	1811	690	10	19	Trimeric heat shock transcription factor; activates multiple genes in response to highly diverse stresses; recognizes variable heat shock elements (HSEs) consisting of inverted NGAAN repeats; monitors translational status of cell through an RQC (Ribosomal Quality Control)-mediated translation-stress signal; involved in diauxic shift; posttranslationally regulated; human homolog HSF1 with linker r…
rna2134	gene2136	YGL070C	RPB9	122	OG0001481	7.55403	274.271	92.6428	Conserved	No_dupl	TRUE	13.1148	263	105	0	2	RNA polymerase II subunit B12.6; contacts DNA; mutations affect transcription start site selection and fidelity of transcription [Source:SGD;Acc:S000003038]
rna2135	gene2137	YGL068W	MNP1	194	OG0001480	9.17611	337.691	168.928	Conserved	No_dupl	TRUE	12.3711	410	174	0	1	Mitochondrial ribosomal protein of the large subunit; has similarity to E. coli L7/L12 and human MRPL7 ribosomal proteins; associates with the mitochondrial nucleoid; required for normal respiratory growth [Source:SGD;Acc:S000003036]
rna2136	gene2138	YGL067W	NPY1	384	OG0000618	5.94387	57.9462	29.5854	Conserved	No_dupl	TRUE	11.1979	823	331	3	6	NADH diphosphatase (pyrophosphatase); hydrolyzes the pyrophosphate linkage in NADH and related nucleotides; localizes to peroxisomes; nudix hydrolase family member [Source:SGD;Acc:S000003035]
rna2137	gene2139	YGL066W	SGF73	657	OG0002805	9.03471	70.4863	13.5869	Conserved	No_dupl	TRUE	10.6545	1419	554	3	11	Subunit of DUBm module of SAGA and SLIK; has roles in anchoring deubiquitination module (DUBm) into SAGA and SLIK complexes, maintaining organization and ubiquitin-binding conformation of Ubp8p, thereby contributing to overall DUBm activity; involved in preinitiation complex assembly at promoters; relocalizes to cytosol under hypoxia; human homolog ATXN7 implicated in spinocerebellar ataxia, and …
rna2138	gene2140	YGL065C	ALG2	503	OG0000950	5.89519	52.5232	25.373	Conserved	No_dupl	TRUE	11.7296	1081	430	8	7	Mannosyltransferase in the N-linked glycosylation pathway; catalyzes two consecutive steps in the N-linked glycosylation pathway; alg2 mutants exhibit temperature-sensitive growth and abnormal accumulation of the lipid-linked oligosaccharide Man2GlcNAc2-PP-Dol; human ALG2 complements the temperature sensitivity and dolichol-linked oligosaccharide biosynthesis defect of the alg2-1 mutant, but muta…
rna2139	gene2141	YGL064C	MRH4	561	OG0002804	9.94947	32.846	7.93125	Conserved	No_dupl	TRUE	9.44742	1197	488	2	5	Mitochondrial ATP-dependent RNA helicase of the DEAD-box family; required for assembly of the large subunit of mitochondrial ribosomes; binds to the large subunit rRNA, 21S_rRNA; localizes to the matrix face of the mitochondrial inner membrane and associates with the large subunit precursor and with mature ribosomes [Source:SGD;Acc:S000003032]
rna214	gene214	YBL003C	HTA2	132	OG0000053	10.6734	539.128	910.065	Conserved	No_dupl	TRUE	6.06061	267	131	0	1	Histone H2A; core histone protein required for chromatin assembly and chromosome function; one of two nearly identical (see also HTA1) subtypes; DNA damage-dependent phosphorylation by Mec1p facilitates DNA repair; acetylated by Nat4p [Source:SGD;Acc:S000000099]
rna2142	gene2144	YGL061C	DUO1	247	OG0002975	9.9627	112.182	20.3615	N6	No_dupl	TRUE	8.90688	531	212	1	5	Essential subunit of the Dam1 complex (aka DASH complex); cooperates with Dam1p to connect the DASH complex with microtubules (MT); couples kinetochores to the force produced by MT depolymerization thereby aiding in chromosome segregation; is transferred to the kinetochore prior to mitosis [Source:SGD;Acc:S000003029]
rna2144	gene2146	YGL059W	PKP2	491	OG0002974	8.03254	32.3436	3.9303	Conserved	No_dupl	TRUE	11.4053	1056	419	1	9	Mitochondrial protein kinase; negatively regulates activity of the pyruvate dehydrogenase complex by phosphorylating the ser-133 residue of the Pda1p subunit; acts in concert with kinase Pkp1p and phosphatases Ptc5p and Ptc6p; relocalizes from mitochondrion to cytoplasm upon DNA replication stress [Source:SGD;Acc:S000003027]
rna2145	gene2147	YGL058W	RAD6	172	OG0002973	4.19679	159.458	98.6562	Conserved	No_dupl	TRUE	23.2558	376	142	0	4	Ubiquitin-conjugating enzyme (E2); involved in postreplication repair as a heterodimer with Rad18p, regulation of K63 polyubiquitination in response to oxidative stress, DSBR and checkpoint control as a heterodimer with Bre1p, ubiquitin-mediated N-end rule protein degradation as a heterodimer with Ubr1p, ERAD with Ubr1p in the absence of canonical ER membrane ligases, and Rpn4p turnover as part o…
rna2146	gene2148	YGL057C	GEP7	287	OG0004797	9.51995	21.7465	11.4167	N4	No_dupl	TRUE	9.40767	619	244	4	10	Protein of unknown function; null mutant exhibits a respiratory growth defect and synthetic interactions with prohibitin (phb1) and gem1; authentic, non-tagged protein is detected in highly purified mitochondria in high-throughput studies [Source:SGD;Acc:S000003025]
rna2148	gene2150	YGL055W	OLE1	510	OG0001206	9.02567	154.012	167.986	Conserved	No_dupl	TRUE	10	1099	433	1	5	Delta(9) fatty acid desaturase; required for monounsaturated fatty acid synthesis and for normal distribution of mitochondria [Source:SGD;Acc:S000003023]
rna215	gene215	YBL002W	HTB2	131	OG0000077	10.0676	2108.62	1190.69	Conserved	N6	TRUE	8.39695	277	118	0	1	Histone H2B; core histone protein required for chromatin assembly and chromosome function; nearly identical to HTB1; Rad6p-Bre1p-Lge1p mediated ubiquitination regulates reassembly after DNA replication, transcriptional activation, meiotic DSB formation and H3 methylation [Source:SGD;Acc:S000000098]
rna2151	gene2153	YGL053W	PRM8	237	OG0000009	5.01211	75.6519	14.0881	N5	N0	FALSE	13.5021	519	194	37	22	Pheromone-regulated protein; contains with 2 predicted transmembrane segments and an FF sequence, a motif involved in COPII binding; forms a complex with Prp9p in the ER; member of DUP240 gene family; PRM8 has a paralog, PRM9, that arose from a segmental duplication [Source:SGD;Acc:S000003021]
rna2152	gene2154	YGL051W	MST27	234	OG0000009	7.7168	18.1247	4.82157	N5	N0	FALSE	11.1111	504	200	4	5	Putative integral membrane protein, involved in vesicle formation; forms complex with Mst28p; member of DUP240 gene family; binds COPI and COPII vesicles; MST27 has a paralog, MST28, that arose from a segmental duplication [Source:SGD;Acc:S000003019]
rna2154	gene2156	YGL050W	TYW3	273	OG0003845	8.14638	121.636	21.9666	Conserved	No_dupl	TRUE	13.9194	588	233	1	2	tRNA methyltransferase required for synthesis of wybutosine; a modified guanosine found at the 3'-position adjacent to the anticodon of phenylalanine tRNA which supports reading frame maintenance by stabilizing codon-anticodon interactions [Source:SGD;Acc:S000003018]
rna2156	gene2158	YGL048C	RPT6	405	OG0000814	9.08636	240.712	124.722	Conserved	No_dupl	TRUE	13.5802	859	358	0	6	ATPase of the 19S regulatory particle of the 26S proteasome; one of six ATPases of the regulatory particle; involved in the degradation of ubiquitinated substrates; bound by ubiquitin-protein ligases Ubr1p and Ufd4p; localized mainly to the nucleus throughout the cell cycle; protein abundance increases in response to DNA replication stress [Source:SGD;Acc:S000003016]
rna2157	gene2159	YGL047W	ALG13	202	OG0000815	5.58321	69.4501	20.1007	Conserved	No_dupl	TRUE	11.3861	433	175	1	5	Catalytic component of UDP-GlcNAc transferase; required for the second step of dolichyl-linked oligosaccharide synthesis; anchored to the ER membrane via interaction with Alg14p; similar to bacterial and human glycosyltransferases; protein abundance increases in response to DNA replication stress; both human homologs ALG13 and ALG14 are required to complement yeast alg13 mutant [Source:SGD;Acc:S0…
rna2159	gene2161	YGL045W	RIM8	542	OG0003936	9.23868	30.1	3.60427	N6	No_dupl	TRUE	11.2546	1170	458	5	10	Protein involved in proteolytic activation of Rim101p; part of response to alkaline pH; interacts with ESCRT-1 subunits Stp22p and Vps28p; essential for anaerobic growth; member of the arrestin-related trafficking adaptor family [Source:SGD;Acc:S000003013]
rna216	gene216	YBL001C	ECM15	104	OG0004237	6.17309	321.242	266.545	Conserved	No_dupl	TRUE	14.4231	225	89	0	0	Non-essential protein of unknown function; likely exists as tetramer, may be regulated by the binding of small-molecule ligands (possibly sulfate ions), may have a role in yeast cell-wall biogenesis [Source:SGD;Acc:S000000097]
rna2160	gene2162	YGL044C	RNA15	296	OG0000489	4.92332	139.659	27.8364	Conserved	No_dupl	TRUE	10.8108	642	248	2	3	Component of the cleavage and polyadenylation factor I (CF I); CF 1, composed of the CF 1A complex (Rna14p, Rna15p, Clp1p, Pcf11p) and Hrp1, is involved in cleavage and polyadenylation of mRNA 3' ends; interacts with the A-rich polyadenylation signal in complex with Rna14p and Hrp1p; mutant displays reduced transcription elongation in the G-less-based run-on (GLRO) assay; required for gene loopin…
rna2161	gene2163	YGL043W	DST1	309	OG0002320	9.01093	145.205	70.4014	Conserved	No_dupl	TRUE	13.2686	672	257	0	7	General transcription elongation factor TFIIS; enables RNA polymerase II to read through blocks to elongation by stimulating cleavage of nascent transcripts stalled at transcription arrest sites; maintains RNAPII elongation activity on ribosomal protein genes during conditions of transcriptional stress [Source:SGD;Acc:S000003011]
rna2162	gene2164	YGL041C-B	-	60	OG0006373	5.97598	1.90648	0	N0	No_dupl	TRUE	6.66667	130	52	0	0	Putative protein of unknown function; identified by fungal homology and RT-PCR; SWAT-GFP and mCherry fusion proteins localize to the endoplasmic reticulum [Source:SGD;Acc:S000028548]
rna2163	gene2165	YGL041W-A	-	154	OG0003660	9.93842	123.282	42.2446	N6	No_dupl	TRUE	12.3377	336	128	1	0	Putative protein of unknown function; conserved in fungi; identified by expression profiling and mass spectrometry [Source:SGD;Acc:S000028826]
rna2164	gene2166	YGL040C	HEM2	342	OG0002318	5.74839	191.473	111.487	Conserved	No_dupl	TRUE	12.5731	721	307	0	2	Aminolevulinate dehydratase; a homo-octameric enzyme, catalyzes the conversion of 5-aminolevulinate to porphobilinogen, the second step in heme biosynthesis; enzymatic activity is zinc-dependent; localizes to the cytoplasm and nucleus; human homolog ALAD can complement yeast hem2 mutant [Source:SGD;Acc:S000003008]
rna2166	gene2168	YGL039W	-	348	OG0000007	5.67855	89.8455	57.9896	Conserved	N4	TRUE	12.3563	748	298	5	5	Aldehyde reductase; reduces aliphatic aldehyde substrates using NADH as cofactor; shown to reduce carbonyl compounds to chiral alcohols [Source:SGD;Acc:S000003007]
rna2167	gene2169	YGL038C	OCH1	480	OG0002548	7.18547	95.6735	23.7609	N7	No_dupl	TRUE	11.6667	1044	398	2	7	Mannosyltransferase of the cis-Golgi apparatus; initiates the polymannose outer chain elongation of N-linked oligosaccharides of glycoproteins [Source:SGD;Acc:S000003006]
rna2168	gene2170	YGL037C	PNC1	216	OG0002549	5.80563	567.374	249.958	Conserved	No_dupl	TRUE	15.2778	471	179	0	0	Nicotinamidase that converts nicotinamide to nicotinic acid; part of the NAD(+) salvage pathway; required for life span extension by calorie restriction; lacks a peroxisomal targeting signal but is imported into peroxisomes via binding to Gpd1p; PNC1 expression responds to all known stimuli that extend replicative life span; protein increases in abundance and relative distribution to cytoplasmic …
rna2169	gene2171	YGL036W	-	909	OG0003781	5.69782	59.8409	7.5351	N6	No_dupl	TRUE	10.121	1960	769	14	6	Putative protein of unknown function; green fluorescent protein (GFP)-fusion protein localizes to the cytoplasm; YGL036W is not an essential gene [Source:SGD;Acc:S000003004]
rna2170	gene2172	YGL035C	MIG1	504	OG0001934	9.79948	73.3753	21.343	Conserved	No_dupl	TRUE	7.53968	1065	449	4	5	Transcription factor involved in glucose repression; sequence specific DNA binding protein containing two Cys2His2 zinc finger motifs; regulated by the SNF1 kinase and the GLC7 phosphatase; regulates filamentous growth along with Mig2p in response to glucose depletion; activated in stochastic pulses of nuclear localization, shuttling between cytosol and nucleus depending on external glucose level…
rna2171	gene2173	YGL033W	HOP2	214	OG0004703	4.75025	1.02547	0.729537	Conserved	No_dupl	TRUE	19.6262	464	180	2	5	Meiosis-specific protein that localizes to chromosomes; prevents synapsis between nonhomologous chromosomes and ensures synapsis between homologs; complexes with Mnd1p to promote homolog pairing and meiotic double-strand break repair; heterodimer of Hop2p-Mnd1p stimulates the Dmc1p-mediated strand invasion [Source:SGD;Acc:S000003001]
rna2172	gene2174	YGL032C	AGA2	87	OG0004368	6.51754	3.02852	0.917798	N6	No_dupl	TRUE	4.5977	187	76	2	1	Adhesion subunit of a-agglutinin of a-cells; C-terminal sequence acts as a ligand for alpha-agglutinin (Sag1p) during agglutination, modified with O-linked oligomannosyl chains, linked to anchorage subunit Aga1p via two disulfide bonds [Source:SGD;Acc:S000003000]
rna2174	gene2176	YGL030W	RPL30	105	OG0004499	9.80194	1292.31	3256.52	Conserved	No_dupl	TRUE	6.66667	220	97	0	0	Ribosomal 60S subunit protein L30; involved in pre-rRNA processing in the nucleolus; autoregulates splicing of its transcript; homologous to mammalian ribosomal protein L30, no bacterial homolog [Source:SGD;Acc:S000002998]
rna2175	gene2177	YGL029W	CGR1	120	OG0004021	10.4442	299.738	56.5722	N6	No_dupl	TRUE	16.6667	260	102	0	0	Protein involved in nucleolar integrity and processing of pre-rRNA; has a role in processing rRNA for the 60S ribosome subunit; transcript is induced in response to cytotoxic stress but not genotoxic stress; relocalizes from nucleus to nucleolus upon DNA replication stress [Source:SGD;Acc:S000002997]
rna2177	gene2179	YGL028C	SCW11	542	OG0004020	4.34068	262.9	114.254	N6	No_dupl	TRUE	8.48708	1143	485	1	10	Cell wall protein with similarity to glucanases; may play a role in conjugation during mating based on its regulation by Ste12p [Source:SGD;Acc:S000002996]
rna2178	gene2180	YGL027C	CWH41	833	OG0001931	4.95811	64.4777	42.0856	Conserved	No_dupl	TRUE	14.7659	1810	691	3	12	Processing alpha glucosidase I; ER type II integral membrane N-glycoprotein involved in assembly of cell wall beta 1,6 glucan and asparagine-linked protein glycosylation; also involved in ER protein quality control and sensing of ER stress [Source:SGD;Acc:S000002995]
rna2179	gene2181	YGL026C	TRP5	707	OG0001930	6.05339	86.6601	190.906	Conserved	No_dupl	TRUE	11.5983	1483	640	1	8	Tryptophan synthase; catalyzes the last step of tryptophan biosynthesis; regulated by the general control system of amino acid biosynthesis [Source:SGD;Acc:S000002994]
rna218	gene218	YBR002C	RER2	286	OG0002027	7.6605	150.586	18.8875	Conserved	No_dupl	TRUE	14.6853	614	246	2	3	Forms the dehydrodolichyl diphosphate syntase (DDS) complex with NUS1; major enzyme of polyprenol synthesis in both the endoplasmic reticulum (ER) and in lipid droplets; participates in ER protein sorting; human ortholog DHDDS functionally complements the heat sensitive growth defect of a ts allele, and is associated with retinitis pigmentosa [Source:SGD;Acc:S000000206]
rna2180	gene2182	YGL025C	PGD1	397	OG0004019	8.7571	87.7084	14.3189	N6	No_dupl	TRUE	6.54912	855	338	5	10	Subunit of the RNA polymerase II mediator complex; associates with core polymerase subunits to form the RNA polymerase II holoenzyme; essential for basal and activated transcription; direct target of Cyc8p-Tup1p transcriptional corepressor [Source:SGD;Acc:S000002993]
rna2181	gene2183	YGL023C	PIB2	635	OG0001409	7.64754	86.9737	15.4046	Conserved	No_dupl	TRUE	12.5984	1373	534	4	9	Protein of unknown function; contains FYVE domain; similar to Fab1 and Vps27 [Source:SGD;Acc:S000002991]
rna2182	gene2184	YGL022W	STT3	718	OG0001314	8.02448	182.287	78.8517	Conserved	No_dupl	TRUE	8.6351	1536	620	1	5	Subunit of the oligosaccharyltransferase complex of the ER lumen; complex catalyzes asparagine-linked glycosylation of newly synthesized proteins; forms a subcomplex with Ost3p and Ost4p and is directly involved in catalysis [Source:SGD;Acc:S000002990]
rna2184	gene2186	YGL020C	GET1	235	OG0000816	9.15567	126.356	50.9377	N7	No_dupl	TRUE	10.2128	515	192	0	4	Subunit of the GET complex; involved in insertion of proteins into the ER membrane; required for the retrieval of HDEL proteins from the Golgi to the ER in an ERD2 dependent fashion and for normal mitochondrial morphology and inheritance [Source:SGD;Acc:S000002988]
rna2185	gene2187	YGL019W	CKB1	278	OG0000817	4.51824	189.692	56.2985	Conserved	No_dupl	TRUE	20.8633	607	229	0	3	Beta regulatory subunit of casein kinase 2 (CK2); a Ser/Thr protein kinase with roles in cell growth and proliferation; CK2, comprised of CKA1, CKA2, CKB1 and CKB2, has many substrates including transcription factors and all RNA polymerases [Source:SGD;Acc:S000002987]
rna2186	gene2188	YGL018C	JAC1	184	OG0000818	7.79598	85.5843	24.8531	Conserved	No_dupl	TRUE	13.587	396	158	1	4	Specialized J-protein that functions in Fe-S cluster biogenesis; functions with Hsp70 in Fe-S cluster biogenesis in mitochondria; involved in iron metabolism; contains a J domain typical to J-type chaperones; localizes to the mitochondrial matrix [Source:SGD;Acc:S000002986]
rna2187	gene2189	YGL017W	ATE1	503	OG0000819	5.92296	33.2224	9.44665	Conserved	No_dupl	TRUE	13.3201	1099	412	5	6	Arginyl-tRNA-protein transferase; catalyzes post-translational conjugation of arginine to the amino termini of acceptor proteins which are then subject to degradation via the N-end rule pathway [Source:SGD;Acc:S000002985]
rna2188	gene2190	YGL016W	KAP122	1081	OG0002712	4.90449	26.136	19.1027	N6	No_dupl	TRUE	10.7308	2325	920	1	11	Karyopherin beta; responsible for import of the Toa1p-Toa2p complex into the nucleus; binds to nucleoporins Nup1p and Nup2p; may play a role in regulation of pleiotropic drug resistance [Source:SGD;Acc:S000002984]
rna2189	gene2191	YGL015C	-	130	OG0004798	6.417	1.94195	0.0536119	N4	No_dupl	TRUE	13.0769	282	110	2	3	Putative protein of unknown function; null mutants accumulate cargo in the Golgi [Source:SGD;Acc:S000002983]
rna219	gene219	YBR003W	COQ1	473	OG0002026	8.97021	67.5628	18.358	Conserved	No_dupl	TRUE	11.6279	996	425	1	9	Hexaprenyl pyrophosphate synthetase; catalyzes the first step in ubiquinone (coenzyme Q) biosynthesis [Source:SGD;Acc:S000000207]
rna2190	gene2192	YGL014W	PUF4	888	OG0000531	6.13277	55.2942	26.9529	Conserved	No_dupl	TRUE	9.68468	1909	757	7	8	Member of the PUF protein family; PUF family is defined by the presence of Pumilio homology domains that confer RNA binding activity; preferentially binds mRNAs encoding nucleolar ribosomal RNA-processing factors [Source:SGD;Acc:S000002982]
rna2192	gene2194	YGL012W	ERG4	473	OG0000823	8.8226	292.742	197.826	Conserved	No_dupl	TRUE	6.76533	1025	396	2	3	C-24(28) sterol reductase; catalyzes the final step in ergosterol biosynthesis; mutants are viable, but lack ergosterol [Source:SGD;Acc:S000002980]
rna2193	gene2195	YGL011C	SCL1	252	OG0000822	5.89081	447.11	187.085	Conserved	No_dupl	TRUE	12.6984	539	219	0	6	Alpha 1 subunit of the 20S proteasome; involved in the degradation of ubiquitinated substrates; 20S proteasome is the core complex of the 26S proteasome; essential for growth; detected in the mitochondria [Source:SGD;Acc:S000002979]
rna2194	gene2196	YGL010W	MPO1	174	OG0000821	9.51372	60.958	19.5846	Conserved	No_dupl	TRUE	6.32184	367	157	2	4	Protein involved in metabolism of phytosphingosine; not an essential gene [Source:SGD;Acc:S000002978]
rna2195	gene2197	YGL009C	LEU1	779	OG0000519	5.60542	55.4669	54.1638	Conserved	No_dupl	TRUE	14.1207	1657	682	5	8	Isopropylmalate isomerase; catalyzes the second step in the leucine biosynthesis pathway [Source:SGD;Acc:S000002977]
rna2196	gene2198	YGL008C	PMA1	918	OG0000096	4.96047	829.066	2104.8	Conserved	N4	TRUE	12.3094	1928	828	10	13	Plasma membrane P2-type H+-ATPase; pumps protons out of cell; major regulator of cytoplasmic pH and plasma membrane potential; long-lived protein asymmetrically distributed at plasma membrane between mother cells and buds; accumulates at high levels in mother cells during aging, buds emerge with very low levels of Pma1p, newborn cells have low levels of Pma1p; Hsp30p plays a role in Pma1p regulat…
rna2197	gene2199	YGL007C-A	-	28	OG0006374	8.34383	5.09627	1.93742	N0	No_dupl	TRUE	3.57143	62	24	0	0	Putative protein of unknown function; identified by gene-trapping, microarray-based expression analysis, and genome-wide homology searching; deletion exhibits slow-growth phenotype; computationally predicted to have a role in cell budding [Source:SGD;Acc:S000028632]
rna2198	gene2200	YGL006W-A	-	36	OG0006375	11.097	7.66134	4.65047	N0	No_dupl	FALSE	0	80	30	1	1	Putative protein of unknown function; identified by SAGE [Source:SGD;Acc:S000028769]
rna2199	gene2201	YGL006W	PMC1	1173	OG0000871	7.15921	32.0063	11.6654	Conserved	No_dupl	TRUE	11.6795	2507	1014	5	13	Vacuolar Ca2+ ATPase involved in depleting cytosol of Ca2+ ions; prevents growth inhibition by activation of calcineurin in the presence of elevated concentrations of calcium; similar to mammalian PMCA1a [Source:SGD;Acc:S000002974]
rna22	gene22	YAL046C	BOL3	118	OG0000797	9.953	65.7214	52.4277	Conserved	No_dupl	TRUE	7.62712	256	100	0	3	Protein involved in Fe-S cluster transfer to mitochondrial clients; protects [4Fe-4S] clusters from damage due to oxidative stress by acting along with Nfu1p at a late step in the transfer of [4Fe-4S] clusters from the ISA complex to mitochondrial client proteins like lipoate synthase and succinate dehydrogenase; sequence similarity to human BOLA family member, BOLA3, mutations of which are assoc…
rna220	gene220	YBR004C	GPI18	433	OG0002025	9.51527	38.832	14.0733	Conserved	No_dupl	TRUE	4.38799	930	371	2	2	Functional ortholog of human PIG-V; PIG-V is a mannosyltransferase that transfers the second mannose in glycosylphosphatidylinositol biosynthesis; the authentic, non-tagged protein was localized to mitochondria [Source:SGD;Acc:S000000208]
rna2200	gene2202	YGL005C	COG7	279	OG0002760	4.56541	95.2686	14.6148	N6	No_dupl	TRUE	17.2043	597	242	3	5	Component of the conserved oligomeric Golgi complex; a cytosolic tethering complex (Cog1p through Cog8p) that functions in protein trafficking to mediate fusion of transport vesicles to Golgi compartments [Source:SGD;Acc:S000002973]
rna2201	gene2203	YGL004C	RPN14	417	OG0002759	5.06143	66.9114	11.8173	Conserved	No_dupl	TRUE	13.9089	898	355	7	6	Evolutionarily conserved 19S regulatory particle assembly-chaperone; proteasome-interacting protein involved in the assembly of the base subcomplex of the 19S proteasome regulatory particle (RP); null mutants accumulate ubiquitinated Gcn4p and display decreased 26S proteasome stability; interacts with Rpt5p [Source:SGD;Acc:S000002972]
rna2202	gene2204	YGL003C	CDH1	566	OG0000530	8.80958	50.0544	7.67551	Conserved	No_dupl	TRUE	10.424	1204	496	2	5	Activator of anaphase-promoting complex/cyclosome (APC/C); antagonist of the spindle assembly checkpoint; directs ubiquitination of cyclins resulting in mitotic exit; targets the APC/C to specific substrates including: Cdc20p, Ase1p, Cin8p, Fin1p and Clb5p; partially active in metaphase, and fully active in anaphase; cell-cycle regulated [Source:SGD;Acc:S000002971]
rna2204	gene2206	YGL001C	ERG26	349	OG0003119	6.20537	127.461	87.0436	Conserved	No_dupl	TRUE	11.7479	754	295	0	3	C-3 sterol dehydrogenase; catalyzes the second of three steps required to remove two C-4 methyl groups from an intermediate in ergosterol biosynthesis; human homolog NSDHL implicated in CK syndrome, and can complement yeast null mutant; molecular target of natural product and antifungal compound FR171456 [Source:SGD;Acc:S000002969]
rna2205	gene2207	YGR001C	EFM5	248	OG0004583	4.77254	123.369	84.8466	Conserved	No_dupl	TRUE	18.5484	542	204	1	3	S-adenosylmethionine-dependent lysine methyltransferase; involved in the trimethylation of eEF1A (Tef1p/Tef2p) at lysine 79; green fluorescent protein (GFP)-fusion protein localizes to the cytoplasm; required for replication of Brome mosaic virus in budding yeast; expresses a circular RNA; originally misclassified as a N-6-adenine specific DNA methyltransferase based on sequence similarity; both …
rna2206	gene2208	YGR002C	SWC4	476	OG0001428	9.35543	48.4766	15.3911	Conserved	No_dupl	TRUE	13.0252	1026	404	3	7	Component of the Swr1p complex that incorporates Htz1p into chromatin; component of the NuA4 histone acetyltransferase complex [Source:SGD;Acc:S000003234]
rna2207	gene2209	YGR003W	CUL3	744	OG0000612	5.88077	35.0479	7.87473	Conserved	No_dupl	TRUE	13.4409	1618	616	9	5	Ubiquitin-protein ligase; forms a complex with Elc1p that polyubiquitylates monoubiquitylated RNA polymerase II to trigger its proteolysis; cullin family member with similarity to Cdc53p and human CUL3 [Source:SGD;Acc:S000003235]
rna2209	gene2211	YGR005C	TFG2	400	OG0001426	6.717	156.643	39.1207	Conserved	No_dupl	TRUE	18.25	868	334	0	3	TFIIF (Transcription Factor II) middle subunit; involved in both transcription initiation and elongation of RNA polymerase II; homologous to human RAP30 [Source:SGD;Acc:S000003237]
rna2210	gene2212	YGR006W	PRP18	251	OG0001425	6.18655	36.7268	9.62897	Conserved	No_dupl	TRUE	13.1474	541	214	0	0	Splicing factor and component of snRNP U5; factor involved in the positioning of the 3' splice site during the second catalytic step of splicing; interacts with Slu7p [Source:SGD;Acc:S000003238]
rna2211	gene2213	YGR007W	ECT1	323	OG0001424	6.00395	162.912	33.8007	Conserved	No_dupl	TRUE	14.2415	707	264	3	4	Ethanolamine-phosphate cytidylyltransferase; catalyzes the second step of phosphatidylethanolamine biosynthesis; involved in the maintenance of plasma membrane; similar to mammalian CTP: phosphocholine cytidylyl-transferases; inability of the null mutant to synthesize phosphatidylethanolamine and phosphatidylcholine from ethanolamine is functionally complemented by human PCYT2 [Source:SGD;Acc:S00…
rna2213	gene2215	YGR009C	SEC9	651	OG0000616	5.02609	85.46	30.904	Conserved	No_dupl	TRUE	15.8218	1414	541	3	7	t-SNARE protein required for secretory vesicle-plasma membrane fusion; similar to but not functionally redundant with Spo20p; interacts non-exocyst bound Sec6p; SNAP-25 homolog [Source:SGD;Acc:S000003241]
rna2215	gene2217	YGR012W	MCY1	393	OG0001423	8.4759	79.1966	18.5056	Conserved	No_dupl	TRUE	10.687	837	344	2	4	Putative cysteine synthase; localized to the mitochondrial outer membrane [Source:SGD;Acc:S000003244]
rna2216	gene2218	YGR013W	SNU71	620	OG0001422	4.873	56.7899	9.33216	N7	No_dupl	TRUE	20.6452	1338	524	3	3	Component of U1 snRNP required for mRNA splicing via spliceosome; yeast specific, no metazoan counterpart [Source:SGD;Acc:S000003245]
rna2217	gene2219	YGR014W	MSB2	1306	OG0004157	4.06321	58.2477	31.3041	N6	No_dupl	TRUE	6.73813	2747	1173	16	14	Mucin family member involved in various signaling pathways; functions as osmosensor in the Sho1p-mediated HOG pathway; functions in Cdc42p- and MAP kinase-dependent filamentous growth signaling pathway; processed into secreted and cell-associated forms by aspartyl protease Yps1p; potential Cdc28p substrate [Source:SGD;Acc:S000003246]
rna2218	gene2220	YGR015C	-	328	OG0003117	8.79348	50.8276	5.27982	Conserved	No_dupl	TRUE	10.3659	704	282	3	3	Putative protein of unknown function; green fluorescent protein (GFP)-fusion protein localizes to the mitochondrion [Source:SGD;Acc:S000003247]
rna2219	gene2221	YGR016W	-	190	OG0003116	8.98671	21.7546	9.7074	N6	No_dupl	TRUE	10.5263	406	166	0	7	Putative protein of unknown function [Source:SGD;Acc:S000003248]
rna222	gene222	YBR006W	UGA2	497	OG0002032	6.24079	28.1737	15.1663	Conserved	No_dupl	TRUE	11.0664	1055	438	0	14	Succinate semialdehyde dehydrogenase; involved in the utilization of gamma-aminobutyrate (GABA) as a nitrogen source; part of the 4-aminobutyrate and glutamate degradation pathways; localized to the cytoplasm [Source:SGD;Acc:S000000210]
rna2220	gene2222	YGR017W	-	297	OG0004156	4.53045	355.544	51.2223	Conserved	No_dupl	TRUE	20.5387	654	239	1	3	Putative protein of unknown function; green fluorescent protein (GFP)-fusion protein localizes to both the nucleus and the cytoplasm [Source:SGD;Acc:S000003249]
rna2221	gene2223	YGR018C	-	109	OG0006376	7.71064	2.04838	0.553339	N0	No_dupl	TRUE	6.42202	231	98	0	0	Protein of unknown function; mRNA identified as translated by ribosome profiling data; partially overlaps the uncharacterized ORF YGR017W [Source:SGD;Acc:S000003250]
rna2222	gene2224	YGR019W	UGA1	471	OG0000730	6.33798	89.0436	45.9654	Conserved	No_dupl	TRUE	12.9512	1001	414	0	5	Gamma-aminobutyrate (GABA) transaminase; also known as 4-aminobutyrate aminotransferase; involved in the 4-aminobutyrate and glutamate degradation pathways; required for normal oxidative stress tolerance and nitrogen utilization; protein abundance increases in response to DNA replication stress [Source:SGD;Acc:S000003251]
rna2223	gene2225	YGR020C	VMA7	118	OG0003164	4.97962	782.712	361.771	Conserved	No_dupl	TRUE	18.6441	253	103	0	0	Subunit F of the V1 peripheral membrane domain of V-ATPase; part of the electrogenic proton pump found throughout the endomembrane system; required for the V1 domain to assemble onto the vacuolar membrane; the V1 peripheral membrane domain of vacuolar H+-ATPase (V-ATPase) has eight subunits [Source:SGD;Acc:S000003252]
rna2224	gene2226	YGR021W	-	290	OG0001491	5.3403	100.726	15.9288	Conserved	No_dupl	TRUE	14.1379	624	248	1	5	Putative protein of unknown function; the authentic, non-tagged protein is detected in highly purified mitochondria in high-throughput studies [Source:SGD;Acc:S000003253]
rna2227	gene2229	YGR024C	THG1	237	OG0002837	8.39331	121.243	25.2794	Conserved	No_dupl	TRUE	11.3924	520	193	2	9	tRNAHis guanylyltransferase; adds a guanosine residue to the 5' end of tRNAH is after transcription and RNase P cleavage; can also catalyze reverse (3'-5') polymerization with certain substrates in a template-dependent reaction; couples nuclear division and migration to cell budding and cytokinesis; essential enzyme conserved among eukaryotes [Source:SGD;Acc:S000003256]
rna2228	gene2230	YGR026W	-	278	OG0002836	9.89655	297.781	108.605	N6	No_dupl	TRUE	6.47482	603	233	2	2	Putative protein of unknown function; green fluorescent protein (GFP)-fusion protein localizes to the cell periphery [Source:SGD;Acc:S000003258]
rna223	gene223	YBR007C	DSF2	736	OG0002034	9.27472	45.2116	7.66956	N7	No_dupl	TRUE	11.2772	1578	632	5	7	Deletion suppressor of mpt5 mutation; relocalizes from bud neck to cytoplasm upon DNA replication stress [Source:SGD;Acc:S000000211]
rna2233	gene2235	YGR028W	MSP1	362	OG0001008	5.52824	51.2929	15.0975	Conserved	No_dupl	TRUE	13.8122	772	316	0	3	Highly-conserved N-terminally anchored AAA-ATPase; distributed in the mitochondrial outer membrane and peroxisomes; involved in mitochondrial protein sorting; functions as an extraction engine in local organelle surveillance to remove and initiate degradation of mistargeted proteins, ensuring fidelity of organelle-specific localization of tail-anchored proteins; contains an N-terminal transmembra…
rna2234	gene2236	YGR029W	ERV1	189	OG0004181	8.45968	125.706	39.3974	Conserved	No_dupl	TRUE	13.7566	414	155	1	0	Flavin-linked sulfhydryl oxidase of the mitochondrial IMS; N-terminus is an intrinsically disordered domain that in the cytosol helps target Erv1p to mitochondria, and in the intermembrane space oxidizes Mia40p as part of a disulfide relay system that promotes intermembrane space retention of imported proteins; functional ortholog of human GFER (ALR); human GFER carrying N-terminal 21 amino acids…
rna2237	gene2239	YGR030C	POP6	158	OG0002834	9.30036	98.8174	23.9995	N6	No_dupl	TRUE	10.1266	345	131	4	1	Subunit of RNase MRP, nuclear RNase P and telomerase; forms a soluble heterodimer with Pop7p that binds P3 domain of RNase MRP and RNase P RNAs; RNase MRP cleaves pre-rRNA, nuclear RNase P cleaves tRNA precursors to generate mature 5' ends and facilitates turnover of nuclear RNAs, while telomerase replenishes telomeric DNA; relocalizes to the cytosol in response to hypoxia [Source:SGD;Acc:S000003…
rna2238	gene2240	YGR031W	IMO32	342	OG0001006	8.94415	67.7753	14.3671	Conserved	No_dupl	TRUE	11.4035	731	297	3	1	Conserved mitochondrial protein of unknown function; processed by both mitochondrial processing peptidase and mitochondrial octapeptidyl aminopeptidase; gene contains the nested antisense gene NAG1 [Source:SGD;Acc:S000003263]
rna2239	gene2241	YGR031C-A	NAG1	163	OG0006377	9.60404	0.103413	0.0570988	N0	No_dupl	TRUE	4.90798	348	143	1	1	Protein involved in yeast cell wall biogenesis; localizes to the cell periphery; production of Nag1p is dependent upon the presence of Slt2p and Rlm1p; gene is nested within and antisense to IMO32 [Source:SGD;Acc:S000028636]
rna224	gene224	YBR008C	FLR1	548	OG0000194	5.96822	53.0416	3.3005	Conserved	No_dupl	TRUE	8.21168	1163	483	3	6	Plasma membrane transporter of the major facilitator superfamily; member of the 12-spanner drug:H(+) antiporter DHA1 family; involved in efflux of fluconazole, diazaborine, benomyl, methotrexate, and other drugs; expression induced in cells treated with the mycotoxin patulin; relocalizes from nucleus to plasma membrane upon DNA replication stress [Source:SGD;Acc:S000000212]
rna2241	gene2243	YGR033C	TIM21	239	OG0002833	10.1461	185.891	38.8029	N6	No_dupl	TRUE	8.3682	509	210	1	3	Nonessential component of the TIM23 complex; interacts with the Translocase of the Outer Mitochondrial membrane (TOM complex) and with respiratory enzymes; may regulate the Translocase of the Inner Mitochondrial membrane (TIM23 complex) activity [Source:SGD;Acc:S000003265]
rna2244	gene2246	YGR035W-A	-	73	OG0006378	9.66264	0	0.0316358	N0	No_dupl	TRUE	2.73973	154	67	0	1	Putative protein of unknown function [Source:SGD;Acc:S000028827]
rna2245	gene2247	YGR036C	CAX4	239	OG0001005	8.73935	61.9736	19.9136	Conserved	No_dupl	TRUE	6.69456	517	202	0	3	Dolichyl pyrophosphate (Dol-P-P) phosphatase; has a luminally oriented active site in the ER; cleaves the anhydride linkage in Dol-P-P; required for Dol-P-P-linked oligosaccharide intermediate synthesis and protein N-glycosylation [Source:SGD;Acc:S000003268]
rna2246	gene2248	YGR037C	ACB1	87	OG0004326	4.84908	1267.05	1103.01	Conserved	No_dupl	TRUE	19.5402	191	72	0	0	Acyl-CoA-binding protein; transports newly synthesized acyl-CoA esters from fatty acid synthetase (Fas1p-Fas2p) to acyl-CoA-consuming processes; subject to starvation-induced, Grh1p-mediated unconventional secretion; protein abundance increases in response to DNA replication stress [Source:SGD;Acc:S000003269]
rna225	gene225	YBR009C	HHF1	103	OG0000049	11.3629	2358.25	1240.58	Conserved	No_dupl	TRUE	6.79612	208	103	0	0	Histone H4; core histone protein required for chromatin assembly and chromosome function; one of two identical histone proteins (see also HHF2); contributes to telomeric silencing; N-terminal domain involved in maintaining genomic integrity [Source:SGD;Acc:S000000213]
rna2251	gene2253	YGR040W	KSS1	368	OG0000055	5.40079	50.0715	10.1144	Conserved	N6	TRUE	14.6739	803	303	0	4	Mitogen-activated protein kinase (MAPK); involved in signal transduction pathways that control filamentous growth and pheromone response; regulates septum assembly, and may directly phosphorylate Bni4p; the KSS1 gene is nonfunctional in S288C strains and functional in W303 strains [Source:SGD;Acc:S000003272]
rna2253	gene2255	YGR042W	MTE1	271	OG0000786	9.74004	107.334	8.60681	N7	No_dupl	TRUE	11.0701	584	231	8	6	Protein of unknown function; involved in maintenance of proper telomere length; green fluorescent protein (GFP)-fusion protein localizes to both the cytoplasm and the nucleus; forms nuclear foci upon DNA replication stress [Source:SGD;Acc:S000003274]
rna2255	gene2257	YGR044C	RME1	300	OG0000787	6.66614	147.582	48.3299	Conserved	No_dupl	TRUE	11.6667	644	258	0	5	Zinc finger protein involved in control of meiosis; prevents meiosis by repressing IME1 expression and promotes mitosis by activating CLN2 expression; directly repressed by a1-alpha2 regulator; mediates cell type control of sporulation; relocalizes from nucleus to cytoplasm upon DNA replication stress [Source:SGD;Acc:S000003276]
rna2256	gene2258	YGR046W	TAM41	385	OG0001157	9.6187	67.5878	10.8107	Conserved	No_dupl	TRUE	8.83117	833	324	3	6	Mitochondrial phosphatidate cytidylyltransferase (CDP-DAG synthase); required for cardiolipin biosynthesis; viability of null mutant is strain-dependent; mRNA is targeted to the bud; mutant displays defect in mitochondrial protein import, likely due to altered membrane lipid composition [Source:SGD;Acc:S000003278]
rna2257	gene2259	YGR047C	TFC4	1025	OG0001158	5.13938	30.1506	9.23186	Conserved	No_dupl	TRUE	17.6585	2213	864	3	20	Subunit of RNA polymerase III transcription initiation factor complex; one of six subunits of RNA polymerase III transcription initiation factor complex (TFIIIC); part of the TauA domain of TFIIIC that binds BoxA DNA promoter sites of tRNA and similar genes; has TPR motifs; human homolog is TFIIIC-102 [Source:SGD;Acc:S000003279]
rna2258	gene2260	YGR048W	UFD1	361	OG0001159	5.95193	117.038	29.4361	Conserved	No_dupl	TRUE	13.0194	778	307	1	5	Substrate-recruiting cofactor of the Cdc48p-Npl4p-Ufd1p segregase; polyubiquitin binding protein that assists in the dislocation of misfolded, ERAD substrates that are subsequently delivered to the proteasome for degradation; involved in regulated destruction of ER membrane proteins such as HMG-CoA reductase (Hmg1/2p) and cytoplasmic proteins (Fbp1p); involved in mobilizing membrane bound transcr…
rna226	gene226	YBR010W	HHT1	136	OG0000043	11.435	1219.31	1481.77	Conserved	N6	TRUE	8.08824	277	133	0	0	Histone H3; core histone protein required for chromatin assembly, part of heterochromatin-mediated telomeric and HM silencing; one of two identical histone H3 proteins (see HHT2); regulated by acetylation, methylation, and phosphorylation; H3K14 acetylation plays an important role in the unfolding of strongly positioned nucleosomes during repair of UV damage [Source:SGD;Acc:S000000214]
rna2260	gene2262	YGR050C	-	118	OG0006379	9.78957	29.4403	9.44781	N0	No_dupl	TRUE	6.77966	251	105	3	2	Protein of unknown function; mRNA identified as translated by ribosome profiling data [Source:SGD;Acc:S000003282]
rna2261	gene2263	YGR052W	FMP48	369	OG0002696	6.15428	5.12065	1.8159	Conserved	No_dupl	TRUE	12.1951	810	299	11	6	Putative protein of unknown function; the authentic, non-tagged protein is detected in highly purified mitochondria in high-throughput studies; induced by treatment with 8-methoxypsoralen and UVA irradiation [Source:SGD;Acc:S000003284]
rna2262	gene2264	YGR053C	-	283	OG0002697	9.2344	12.4297	2.73672	N6	No_dupl	TRUE	11.6608	613	238	2	3	Putative protein of unknown function [Source:SGD;Acc:S000003285]
rna2263	gene2265	YGR054W	-	642	OG0000789	9.03898	141.371	82.1798	Conserved	No_dupl	TRUE	10.2804	1369	559	0	8	Eukaryotic initiation factor eIF2A; associates specifically with both 40S subunits and 80 S ribosomes, and interacts genetically with both eIF5b and eIF4E; homologous to mammalian eIF2A [Source:SGD;Acc:S000003286]
rna2264	gene2266	YGR055W	MUP1	574	OG0002912	7.53584	115.516	69.1404	Conserved	No_dupl	TRUE	6.79443	1224	500	3	9	High affinity methionine permease; integral membrane protein with 13 putative membrane-spanning regions; also involved in cysteine uptake [Source:SGD;Acc:S000003287]
rna2266	gene2268	YGR057C	LST7	242	OG0002911	6.38973	85.9352	8.61276	Conserved	No_dupl	TRUE	12.3967	524	204	3	2	Subunit of the Lst4p-Lst7p GTPase activating protein complex for Gtr2p; stimulates the GTPase activity of Rag family GTPase Gtr2p, within the context of the Gtr1p-Gtr2p heterodimer, after amino acid stimulation; required for activation of TORC1 in response to amino acid stimulation; recruited to the vacuolar membrane during amino acid starvation and released from the membrane by TORC1; required f…
rna2267	gene2269	YGR058W	PEF1	335	OG0003903	9.25904	65.142	14.5062	Conserved	No_dupl	TRUE	10.7463	715	292	1	5	Penta-EF-hand protein; required for polar bud growth and cell wall abscission; binds calcium and zinc with different affinity; localizes to bud site in G1, bud neck in G2; binds to Sec31p and modulates COPII coat assembly [Source:SGD;Acc:S000003290]
rna2268	gene2270	YGR059W	SPR3	512	OG0003902	7.0743	1.44047	0.114086	Conserved	No_dupl	TRUE	15.625	1114	424	7	5	Sporulation-specific homolog of the CDC3/10/11/12 family of genes; septin protein involved in sporulation; regulated by ABFI; the yeast CDC3/10/11/12 family is a family of bud neck microfilament genes [Source:SGD;Acc:S000003291]
rna227	gene227	YBR011C	IPP1	287	OG0002036	5.36367	1827.09	1121.63	Conserved	No_dupl	TRUE	14.9826	620	243	0	2	Cytoplasmic inorganic pyrophosphatase (PPase); homodimer that catalyzes the rapid exchange of oxygens from Pi with water, highly expressed and essential for viability, active-site residues show identity to those from E. coli PPase [Source:SGD;Acc:S000000215]
rna2270	gene2272	YGR060W	ERG25	309	OG0000559	8.17414	419.676	369.286	Conserved	No_dupl	TRUE	7.76699	667	262	0	5	C-4 methyl sterol oxidase; catalyzes the first of three steps required to remove two C-4 methyl groups from an intermediate in ergosterol biosynthesis; mutants accumulate the sterol intermediate 4,4-dimethylzymosterol; human MSMO1 functionally complements the growth defect caused by repression of ERG25 expression [Source:SGD;Acc:S000003292]
rna2271	gene2273	YGR061C	ADE6	1358	OG0001028	5.14525	52.5728	78.1229	Conserved	No_dupl	TRUE	12.1502	2875	1201	1	16	Formylglycinamidine-ribonucleotide (FGAM)-synthetase; catalyzes a step in the 'de novo' purine nucleotide biosynthetic pathway [Source:SGD;Acc:S000003293]
rna2272	gene2274	YGR062C	COX18	316	OG0001027	11.2452	36.6059	6.1351	Conserved	No_dupl	TRUE	3.16456	665	285	2	4	Protein required for membrane insertion of C-terminus of Cox2p; mitochondrial integral inner membrane protein; interacts genetically and physically with Mss2p and Pnt1p; similar to S. cerevisiae Oxa1, N. crassa Oxa2p, and E. coli YidC; respiratory defect of the null mutant is functionally complemented by human COX18 carrying the N-terminal 54 amino acids of S. cerevisiae Cox18p [Source:SGD;Acc:S0…
rna2273	gene2275	YGR063C	SPT4	102	OG0002855	5.10759	188.58	108.967	Conserved	No_dupl	TRUE	12.7451	222	86	0	1	Spt4p/5p (DSIF) transcription elongation factor complex subunit; the Spt4/5 complex binds to ssRNA in a sequence-specific manner, and along with RNAP I and II has multiple roles regulating transcriptional elongation, RNA processing, quality control, and transcription-coupled repair; localizes to kinetochores and heterochromatin, influencing chromosomal dynamics and silencing; required for transcr…
rna2274	gene2276	YGR065C	VHT1	593	OG0002853	9.02188	37.778	11.1259	Conserved	No_dupl	TRUE	8.60034	1283	498	3	15	High-affinity plasma membrane H+-biotin (vitamin H) symporter; mutation results in fatty acid auxotrophy; 12 transmembrane domain containing major facilitator subfamily member; mRNA levels negatively regulated by iron deprivation and biotin [Source:SGD;Acc:S000003297]
rna2275	gene2277	YGR066C	-	292	OG0000143	5.16522	5.62292	0.487386	Conserved	N6	TRUE	14.726	628	250	0	2	Putative protein of unknown function [Source:SGD;Acc:S000003298]
rna2276	gene2278	YGR067C	-	804	OG0004183	7.06723	5.67029	0.59326	Conserved	No_dupl	TRUE	9.57711	1734	680	6	9	Putative protein of unknown function; contains a zinc finger motif similar to that of Adr1p [Source:SGD;Acc:S000003299]
rna2277	gene2279	YGR068C	ART5	586	OG0003901	8.49112	26.8986	6.19362	N6	No_dupl	TRUE	10.5802	1252	508	5	9	Protein proposed to regulate endocytosis of plasma membrane proteins; regulates by recruiting the ubiquitin ligase Rsp5p to its target in the plasma membrane; SWAT-GFP and mCherry fusion proteins localize to the cytosol [Source:SGD;Acc:S000003300]
rna2280	gene2282	YGR072W	UPF3	387	OG0001486	9.88506	97.7181	13.5727	N7	No_dupl	TRUE	13.4367	847	316	5	8	Component of the nonsense-mediated mRNA decay (NMD) pathway; along with Nam7p and Nmd2p; involved in decay of mRNA containing nonsense codons; involved in telomere maintenance [Source:SGD;Acc:S000003304]
rna2281	gene2283	YGR074W	SMD1	146	OG0001487	11	190.611	61.0505	Conserved	No_dupl	TRUE	6.16438	305	135	0	4	Core Sm protein Sm D1; part of heteroheptameric complex (with Smb1p, Smd2p, Smd3p, Sme1p, Smx3p, and Smx2p) that is part of the spliceosomal U1, U2, U4, and U5 snRNPs; relocalizes to the cytosol in response to hypoxia; homolog of human Sm D1; protein abundance increases in response to DNA replication stress [Source:SGD;Acc:S000003306]
rna2282	gene2284	YGR075C	PRP38	242	OG0003158	5.15406	30.1506	9.20043	N6	No_dupl	TRUE	13.2231	532	196	0	1	Unique component of the U4/U6.U5 tri-snRNP particle; tri-snRNP is required for conformational changes which result in the catalytic activation of the spliceosome; dispensable for spliceosome assembly [Source:SGD;Acc:S000003307]
rna2283	gene2285	YGR076C	MRPL25	157	OG0003159	10.0423	159.829	48.6768	N7	No_dupl	TRUE	9.55414	340	133	0	2	Mitochondrial ribosomal protein of the large subunit; mutation confers increased replicative lifespan [Source:SGD;Acc:S000003308]
rna2284	gene2286	YGR077C	PEX8	589	OG0002963	7.3014	43.7051	6.15518	N6	No_dupl	TRUE	8.48896	1256	513	4	5	Intraperoxisomal organizer of the peroxisomal import machinery; organizes the formation of the importomer complex, bridging the docking complex with the RING finger complex; tightly associated with the lumenal face of the peroxisomal membrane; essential for peroxisome biogenesis; binds PTS1-signal receptor Pex5p, and PTS2-signal receptor Pex7p [Source:SGD;Acc:S000003309]
rna2285	gene2287	YGR078C	PAC10	199	OG0001195	4.77825	166.944	83.6194	Conserved	No_dupl	TRUE	18.593	434	165	0	3	Part of the heteromeric co-chaperone GimC/prefoldin complex; complex promotes efficient protein folding [Source:SGD;Acc:S000003310]
rna2286	gene2288	YGR079W	-	370	OG0003945	5.39303	72.6192	20.1624	N6	No_dupl	TRUE	13.7838	796	316	2	4	Putative protein of unknown function; YGR079W is not an essential gene [Source:SGD;Acc:S000003311]
rna2287	gene2289	YGR080W	TWF1	332	OG0003098	5.54898	129.726	47.4608	Conserved	No_dupl	TRUE	12.6506	711	287	3	9	Twinfilin; highly conserved actin monomer-sequestering protein involved in regulation of the cortical actin cytoskeleton; coordinates actin filament severing and monomer sequestering at sites of rapid actin turnover; composed of two cofilin-like regions, stimulates actin depolymerization as does the mouse homolog, mTwf1 [Source:SGD;Acc:S000003312]
[truncated: 3,692 more rows]

## Sheet: D. melanogaster proteins
Transcript	geneID	Gene_stable_ID	Gene_name	AAs	OrthoGroup	Isoelectric_point	RNAseq_TPM	Riboseq_TPM	AgeNode	DuplNode	MGCAT	AA_NEGATIVE	PNe	PSe	PNo	PSo	Gene_description
[truncated: 13,533 more rows]
